# Supplementary material for: SPINE: SParse eIgengene NEtwork Linking Gene Expression Clusters in Dehalococcoides mccartyi to Perturbations in Experimental Conditions
Source: PLoS One. 2015 Feb 25;10(2):e0118404. doi: 10.1371/journal.pone.0118404 (PMC4340931; doi:10.1371/journal.pone.0118404)
Supplement: S1 Table — (XLSX) [file pone.0118404.s001.xlsx]

## Sheet: clusterAssignment (1)
#	DET_DernpB1		RDase Region	Respiration-Linked	Central Carbon Metabolism	Viral
1	DET0156	hypothetical protein	1	0	0	0	1	0	0	0	1
1	DET0189	methyltransferase, putative	0	0	0	0	1	0	0	0	2
1	DET0318	reductive dehalogenase, putative	1	0	0	0	2	0	0	0	3
1	DET0319	reductive dehalogenase anchoring protein, putative	1	0	0	0	3	0	0	0	4
1	DET0416	hypothetical protein	0	0	0	0	3	0	0	0	5
1	DET0848	SPFH domain/band 7 family domain protein	0	0	0	0	3	0	0	0	6
1	DET0980	hypothetical protein	0	0	0	0	3	0	0	0	7
1	DET1053	hypothetical protein	0	0	0	1	3	0	0	1	8
1	DET1285	serine protease, DegP/HtrA family	0	0	0	0	3	0	0	1	9
1	DET1301	ISDet4, transposase	0	0	0	0	3	0	0	1	10
1	DET1500	hypothetical protein	0	0	0	0	3	0	0	1	11	1
2	DET0922	twitching mobility protein	0	0	0	0	0	0	0	0	1
2	DET1008	hypothetical protein	0	0	0	0	0	0	0	0	2
2	DET1349	DNA-binding protein, excisionase family	0	0	0	0	0	0	0	0	3
2	DET1350	DNA-binding response regulator, LuxR family	0	0	0	0	0	0	0	0	4
2	DET1353	type II secretion system protein, GspI/GspJ family	0	0	0	0	0	0	0	0	5	2
3	DET0013	orotidine 5'-phosphate decarboxylase( EC:4.1.1.23 )	0	0	0	0	0	0	0	0	1
3	DET0022	hypothetical protein	0	0	0	0	0	0	0	0	2
3	DET0134	hypothetical protein	0	0	0	0	0	0	0	0	3
3	DET0217	oxidoreductase, aldo/keto reductase family	0	0	0	0	0	0	0	0	4
3	DET0626	hypothetical protein	0	0	0	0	0	0	0	0	5
3	DET0640	universal stress protein family	0	0	0	0	0	0	0	0	6
3	DET0764	hypothetical protein	0	0	0	0	0	0	0	0	7
3	DET0793	hypothetical protein	0	0	0	0	0	0	0	0	8
3	DET0842	imidazoleglycerol-phosphate dehydratase( EC:4.2.1.19 )	0	0	0	0	0	0	0	0	9
3	DET1144	DNA-binding response regulator	0	0	0	0	0	0	0	0	10
3	DET1222	hypothetical protein	0	0	0	0	0	0	0	0	11
3	DET1306	hypothetical protein	0	0	0	0	0	0	0	0	12	3
4	DET_DetmRNA1	#N/A	0	0	0	0	0	0	0	0	1
4	DET_tRNA.Thr.1	#N/A	0	0	0	0	0	0	0	0	2
4	DET_tRNA.Thr.3	#N/A	0	0	0	0	0	0	0	0	3
4	DET0381	iron-sulfur cluster-binding protein, Rieske family	0	0	0	0	0	0	0	0	4
4	DET1424	hypothetical protein	0	0	0	0	0	0	0	0	5
4	DET1426	O-sialoglycoprotein endopeptidase( EC:3.4.24.57 )	0	0	0	0	0	0	0	0	6
4	DET1436	transcription regulator, TetR family	0	0	0	0	0	0	0	0	7
4	DET1437	hypothetical protein	0	0	0	0	0	0	0	0	8
4	DET1568	hypothetical protein	0	0	0	0	0	0	0	0	9	4
5	DET0036	hypothetical protein	0	0	0	0	0	0	0	0	1
5	DET0377	30S ribosomal protein S2	0	0	0	0	0	0	0	0	2
5	DET0412	hypothetical protein	0	0	0	0	0	0	0	0	3
5	DET0459	hypothetical protein	0	0	0	0	0	0	0	0	4
5	DET0496	methionine aminopeptidase, type I( EC:3.4.11.18 )	0	0	0	0	0	0	0	0	5
5	DET0499	30S ribosomal protein S13	0	0	0	0	0	0	0	0	6
5	DET0500	30S ribosomal protein S11	0	0	0	0	0	0	0	0	7
5	DET0594	conserved hypothetical protein TIGR00725	0	0	1	0	0	0	1	0	8
5	DET0724	pyruvic-ferredoxin oxidoreductase, gamma subunit( EC:1.2.7.1 )	0	0	0	0	0	0	1	0	9
5	DET0725	pyruvic-ferredoxin oxidoreductase, delta subunit( EC:1.2.7.1 )	0	0	0	0	0	0	1	0	10
5	DET0752	translation initiation factor IF-3	0	0	0	0	0	0	1	0	11
5	DET0831	ketol-acid reductoisomerase( EC:1.1.1.86 )	0	0	0	0	0	0	1	0	12
5	DET0832	acetolactate synthase, small subunit( EC:2.2.1.6 )	0	0	0	0	0	0	1	0	13
5	DET1146	hypothetical protein	0	0	0	0	0	0	1	0	14
5	DET1209	acetyl-CoA synthetase( EC:6.2.1.1 )	0	0	1	0	0	0	2	0	15
5	DET1220	hypothetical protein	0	0	0	0	0	0	2	0	16
5	DET1227	DNA polymerase III, beta subunit( EC:2.7.7.7 )	0	0	0	0	0	0	2	0	17
5	DET1282	gamma-glutamyl kinase( EC:2.7.2.11 )	0	0	0	0	0	0	2	0	18
5	DET1296	hypothetical protein	0	0	0	0	0	0	2	0	19
5	DET1325	ribosomal protein L21	0	0	0	0	0	0	2	0	20
5	DET1334	glutamyl-tRNA(gln) amidotransferase, C subunit( EC:6.3.5.7,EC:6.3.5.6 )	0	0	0	0	0	0	2	0	21
5	DET1639	ribosomal protein S20	0	0	0	0	0	0	2	0	22	5
6	DET0005	GTP pyrophosphokinase( EC:2.7.6.5 )	0	0	0	0	0	0	0	0	1
6	DET0030	potassium uptake protein TrkA, putative	0	0	0	0	0	0	0	0	2
6	DET0047	DNA polymerase III delta subunit-related protein( EC:2.7.7.7 )	0	0	0	0	0	0	0	0	3
6	DET0050	alanyl-tRNA synthetase( EC:6.1.1.7 )	0	0	0	0	0	0	0	0	4
6	DET0059	2-C-methyl-D-erythritol 4-phosphate cytidylyltransferase( EC:2.7.7.60 )	0	0	0	0	0	0	0	0	5
6	DET0218	DNA-binding protein, putative	0	0	0	0	0	0	0	0	6
6	DET0566	16S rRNA processing protein RimM	0	1	0	0	0	1	0	0	7
6	DET0921	hypothetical protein	0	0	0	0	0	1	0	0	8
6	DET0961	hypothetical protein	0	0	0	0	0	1	0	0	9
6	DET0984	hypothetical protein	0	0	0	0	0	1	0	0	10
6	DET1195	DNA mismatch repair protein, MutL/HexB family	0	0	0	0	0	1	0	0	11
6	DET1208	nucleotidyltransferase family protein( EC:2.7.7.13 )	0	0	1	0	0	1	1	0	12
6	DET1215	tyrosine recombinase XerD	0	0	0	0	0	1	1	0	13
6	DET1318	hypothetical protein	0	0	0	0	0	1	1	0	14
6	DET1451	hypothetical protein	0	0	0	0	0	1	1	0	15
6	DET1550	aspartyl/glutamyl-tRNA amidotransferase subunit B( EC:6.3.5.6,EC:6.3.5.7 )	1	0	0	0	1	1	1	0	16	6
7	DET_tRNA.Arg.5	#N/A	0	0	0	0	0	0	0	0	1
7	DET_tRNA.Cys.1	#N/A	0	0	0	0	0	0	0	0	2
7	DET_tRNA.Gly.3	#N/A	0	0	0	0	0	0	0	0	3
7	DET_tRNA.Leu.3	#N/A	0	0	0	0	0	0	0	0	4
7	DET_tRNA.Phe.1	#N/A	0	0	0	0	0	0	0	0	5
7	DET_tRNA.Trp.1	#N/A	0	0	0	0	0	0	0	0	6
7	DET0057	ATP-dependent Clp protease, ATP-binding subunit ClpC	0	0	0	0	0	0	0	0	7
7	DET0229	hypothetical protein	1	0	0	0	1	0	0	0	8
7	DET0670	iron-sulfur cluster binding protein	0	0	0	0	1	0	0	0	9
7	DET1395	GTP-binding protein	0	0	0	0	1	0	0	0	10	7
8	DET0132	rhomboid family protein	0	0	0	0	0	0	0	0	1
8	DET0143	arsenate reductase( EC:1.20.4.1 )	0	0	0	0	0	0	0	0	2
8	DET0195	hypothetical protein	0	0	0	0	0	0	0	0	3
8	DET0228	hypothetical protein	0	0	0	0	0	0	0	0	4
8	DET0609	hypothetical protein	0	0	0	0	0	0	0	0	5
8	DET0619	cytochrome c-type biogenesis protein CcdA	0	0	0	0	0	0	0	0	6
8	DET0815	FeS assembly ATPase SufC, putative	0	0	0	0	0	0	0	0	7
8	DET0911	aminopeptidase protein( EC:3.4.11.- )	0	0	0	0	0	0	0	0	8
8	DET0966	prolipoprotein diacylglyceryl transferase( EC:2.- )	0	0	0	0	0	0	0	0	9
8	DET1172	transcriptional regulator, MarR family	1	0	0	0	1	0	0	0	10
8	DET1230	hypothetical protein	0	0	0	0	1	0	0	0	11
8	DET1433	hydrogenase assembly chaperone HypC/HupF	0	0	0	0	1	0	0	0	12
8	DET1458	comF family protein, putative	0	0	0	0	1	0	0	0	13
8	DET1508	ISDet3, transposase orfA	0	0	0	0	1	0	0	0	14
8	DET1509	ISDet3, transposase orfA	1	0	0	0	2	0	0	0	15
8	DET1579	mechanosensitive ion channel family protein	0	0	0	0	2	0	0	0	16
8	DET1637	mazG family protein	0	0	1	0	2	0	1	0	17	8
9	DET0096	feoA family protein	0	0	0	0	0	0	0	0	1
9	DET0097	iron dependent repressor, putative	0	0	0	0	0	0	0	0	2
9	DET0137	methylglyoxal synthase( EC:4.2.3.3 )	0	0	0	0	0	0	0	0	3
9	DET0138	phosphate ABC transporter, phosphate-binding protein	0	0	0	0	0	0	0	0	4
9	DET0139	phosphate ABC transporter, permease protein	0	0	0	0	0	0	0	0	5
9	DET0586	hypothetical protein	0	0	0	0	0	0	0	0	6
9	DET0587	hypothetical protein	0	0	0	0	0	0	0	0	7
9	DET0588	hypothetical protein	0	0	0	0	0	0	0	0	8
9	DET0909	hypothetical protein	0	0	0	0	0	0	0	0	9
9	DET0910	hypothetical protein	0	0	0	0	0	0	0	0	10
9	DET1179	ABC transporter, ATP-binding/permease protein	0	0	0	0	0	0	0	0	11
9	DET1248	hypothetical protein	0	0	0	0	0	0	0	0	12
9	DET1429	peptidase, M16 family	0	0	0	0	0	0	0	0	13	9
10	DET_tRNA.Ala.3	#N/A	0	0	0	0	0	0	0	0	1
10	DET_tRNA.Arg.2	#N/A	0	0	0	0	0	0	0	0	2
10	DET_tRNA.Arg.3	#N/A	0	0	0	0	0	0	0	0	3
10	DET_tRNA.Arg.4	#N/A	0	0	0	0	0	0	0	0	4
10	DET_tRNA.Asn.1	#N/A	0	0	0	0	0	0	0	0	5
10	DET_tRNA.Ile.1	#N/A	0	0	0	0	0	0	0	0	6
10	DET_tRNA.Lys.1	#N/A	0	0	0	0	0	0	0	0	7
10	DET_tRNA.Lys.2	#N/A	0	0	0	0	0	0	0	0	8
10	DET_tRNA.Met.1	#N/A	0	0	0	0	0	0	0	0	9
10	DET_tRNA.Met.2	#N/A	0	0	0	0	0	0	0	0	10
10	DET_tRNA.Pro.1	#N/A	0	0	0	0	0	0	0	0	11
10	DET_tRNA.Val.3	#N/A	0	0	0	0	0	0	0	0	12
10	DET0820	hypothetical protein	0	0	0	0	0	0	0	0	13	10
11	DET0443	crossover junction endodeoxyribonuclease RuvC( EC:3.1.22.4 )	0	0	0	0	0	0	0	0	1
11	DET0914	hypothetical protein	0	0	0	0	0	0	0	0	2
11	DET1399	chaperone protein DnaK	0	0	0	0	0	0	0	0	3
11	DET1454	ribosomal 5S rRNA E-loop binding protein Ctc/L25/TL5	0	0	0	0	0	0	0	0	4
11	DET1455	hypothetical protein	0	0	0	0	0	0	0	0	5	11
12	DET0112	[Ni/Fe] hydrogenase, iron-sulfur cluster-binding subunit, putative( EC:1.2.1.2 )	0	1	0	0	0	1	0	0	1
12	DET0117	transcriptional regulator, putative	0	0	0	0	0	1	0	0	2
12	DET0123	pyridine nucleotide-disulphide oxidoreductase family protein	0	0	0	0	0	1	0	0	3
12	DET0186	formate dehydrogenase, membrane subunit, putative	0	1	0	0	0	2	0	0	4
12	DET0191	iron-sulfur cluster-binding protein	0	0	0	0	0	2	0	0	5
12	DET0369	1-hydroxy-2-methyl-2-(E)-butenyl 4-diphosphate synthase( EC:1.17.7.1 )	0	0	0	0	0	2	0	0	6
12	DET0419	amino acid ABC transporter, periplasmic amino acid-binding protein	0	0	0	0	0	2	0	0	7
12	DET0589	GTPase domain, tubulin/FtsZ family protein	0	0	0	0	0	2	0	0	8
12	DET0590	glyceraldehyde-3-phosphate dehydrogenase, type I( EC:1.2.1.12 )	0	0	0	0	0	2	0	0	9
12	DET0635	hypothetical protein	0	0	0	0	0	2	0	0	10
12	DET0636	cell division protein FtsZ	0	0	0	0	0	2	0	0	11
12	DET0637	cell division protein FtsA	0	0	0	0	0	2	0	0	12
12	DET0638	hypothetical protein	0	0	0	0	0	2	0	0	13
12	DET0997	translation elongation factor Tu	0	0	0	0	0	2	0	0	14
12	DET1054	GTPase domain, tubulin/FtsZ family protein	0	0	0	1	0	2	0	1	15
12	DET1273	hypothetical protein	0	0	0	0	0	2	0	1	16
12	DET1501	flavodoxin	0	0	0	0	0	2	0	1	17	12
13	DET0345	ribonucleotide-diphosphate reductase alpha subunit( EC:1.17.4.1 )	0	0	0	0	0	0	0	0	1
13	DET0557	hypothetical protein	0	0	0	0	0	0	0	0	2
13	DET0567	hypothetical protein	0	0	0	0	0	0	0	0	3
13	DET0825	2-isopropylmalate synthase( EC:2.3.3.13 )	0	0	0	0	0	0	0	0	4
13	DET0923	proton-translocating NADH-quinone oxidoreductase, A subunit( EC:1.6.5.3 )	0	0	0	0	0	0	0	0	5
13	DET0965	hypothetical protein	0	0	0	0	0	0	0	0	6
13	DET1027	acylphosphatase, putative( EC:3.6.1.7 )	0	0	0	0	0	0	0	0	7
13	DET1147	transcriptional regulator, Fur family	0	0	0	0	0	0	0	0	8
13	DET1223	fumarylacetoacetate hydrolase family protein	0	0	0	0	0	0	0	0	9
13	DET1270	arginyl-tRNA synthetase( EC:6.1.1.19 )	0	0	0	0	0	0	0	0	10
13	DET1332	hypothetical protein	0	0	0	0	0	0	0	0	11
13	DET1364	hypothetical protein	0	0	0	0	0	0	0	0	12	13
14	DET0038	glutamate synthase (NADPH), homotetrameric( EC:1.4.1.13,EC:1.4.1.14 )	0	0	0	0	0	0	0	0	1
14	DET0332	protein-export membrane protein SecF	0	0	0	0	0	0	0	0	2
14	DET0434	translocase	0	0	0	0	0	0	0	0	3
14	DET0448	3-isopropylmalate dehydratase( EC:4.2.1.35,EC:4.2.1.33 )	0	0	0	0	0	0	0	0	4
14	DET0453	fumarate hydratase( EC:4.2.1.2 )	0	0	1	0	0	0	1	0	5
14	DET0513	S-adenosyl-L-homocysteine hydrolase( EC:3.3.1.1 )	0	0	0	0	0	0	1	0	6
14	DET0517	methylthioadenosine phosphorylase( EC:2.4.2.28 )	0	0	0	0	0	0	1	0	7
14	DET0518	translation initiation factor, putative, aIF-2BI family( EC:5.3.1.23 )	0	0	0	0	0	0	1	0	8
14	DET0551	RNA polymerase sigma factor RpoD	0	0	0	0	0	0	1	0	9
14	DET0554	phosphoenolpyruvate synthase( EC:2.7.9.2 )	0	0	0	0	0	0	1	0	10
14	DET0568	ribosomal protein S16	0	0	0	0	0	0	1	0	11
14	DET0583	recombination protein RecR	0	0	0	0	0	0	1	0	12
14	DET0630	transcriptional regulator, Fur family	0	0	0	0	0	0	1	0	13
14	DET0643	ribose-5-phosphate isomerase B( EC:5.3.1.6 )	0	0	0	0	0	0	1	0	14
14	DET0644	transketolase( EC:2.2.1.1 )	0	0	0	0	0	0	1	0	15
14	DET0659	alpha-ribazole-5-phosphate phosphatase, putative( EC:3.1.3.73 )	0	0	0	0	0	0	1	0	16
14	DET0766	V-type H(+)-translocating pyrophosphatase( EC:3.6.1.1 )	0	0	0	0	0	0	1	0	17
14	DET0846	histidyl-tRNA synthetase, putative( EC:6.1.1.21 )	0	0	0	0	0	0	1	0	18
14	DET0920	iron-sulfur cluster-binding protein	0	0	0	0	0	0	1	0	19
14	DET0930	proton-translocating NADH-quinone oxidoreductase, K subunit( EC:1.6.5.3 )	0	1	0	0	0	1	1	0	20
14	DET0963	3-oxoacyl-[acyl-carrier-protein] synthase II( EC:2.3.1.179 )	0	0	0	0	0	1	1	0	21
14	DET0976	adenylosuccinate synthetase( EC:6.3.4.4 )	0	0	0	0	0	1	1	0	22
14	DET1055	DNA repair protein RecN	0	0	0	1	0	1	1	1	23
14	DET1065	RNA methyltransferase, TrmA family	0	0	0	1	0	1	1	2	24
14	DET1193	orotate phosphoribosyltransferase( EC:2.4.2.10 )	0	0	0	0	0	1	1	2	25
14	DET1204	GTP cyclohydrolase I( EC:3.5.4.16 )	0	0	0	0	0	1	1	2	26
14	DET1205	threonine synthase( EC:4.2.3.1 )	0	0	0	0	0	1	1	2	27
14	DET1206	homoserine dehydrogenase( EC:1.1.1.3 )	0	0	1	0	0	1	2	2	28
14	DET1207	protein export protein, putative	0	0	1	0	0	1	3	2	29
14	DET1224	cob(I)alamin adenosyltransferase( EC:2.5.1.17 )	0	0	0	0	0	1	3	2	30
14	DET1258	acetylornithine aminotransferase( EC:2.6.1.11 )	0	0	0	0	0	1	3	2	31
14	DET1343	tryptophanyl-tRNA synthetase( EC:6.1.1.2 )	0	0	1	0	0	1	4	2	32
14	DET1627	sodium/hydrogen exchanger family protein	0	0	0	0	0	1	4	2	33	14
15	DET0101	molybdopterin oxidoreductase	0	0	0	0	0	0	0	0	1
15	DET0193	pyrroline-5-carboxylate reductase( EC:1.5.1.2 )	0	0	0	0	0	0	0	0	2
15	DET0194	leucyl-tRNA synthetase( EC:6.1.1.4 )	0	0	0	0	0	0	0	0	3
15	DET0447	acyl CoA biotin-dependant carboxyltransferase( EC:6.4.1.3 )	0	1	0	0	0	1	0	0	4
15	DET0600	soluble hydrogenase, tritium exchange subunit	0	0	1	0	0	1	1	0	5
15	DET0647	hypothetical protein	0	0	0	0	0	1	1	0	6
15	DET0718	DNA processing protein DprA, putative	0	0	0	0	0	1	1	0	7
15	DET1026	hypothetical protein	0	0	0	0	0	1	1	0	8
15	DET1192	signal peptidase I( EC:3.4.21.89 )	0	0	0	0	0	1	1	0	9
15	DET1404	conserved hypothetical protein, truncation	0	0	0	0	0	1	1	0	10
15	DET1463	hypothetical protein	0	0	0	0	0	1	1	0	11	15
16	DET_tRNA.Ala.2	#N/A	0	0	0	0	0	0	0	0	1
16	DET0002	GTP-binding protein, GTP1/OBG family	0	0	0	0	0	0	0	0	2
16	DET0044	hypothetical protein	0	0	0	0	0	0	0	0	3
16	DET0060	2C-methyl-D-erythritol 2,4-cyclodiphosphate synthase( EC:4.6.1.12 )	0	0	0	0	0	0	0	0	4
16	DET0083	ISDet1, transposase orfA	1	0	0	0	1	0	0	0	5
16	DET0133	hypothetical protein	0	0	0	0	1	0	0	0	6
16	DET0142	phosphate transport system regulatory protein PhoU	0	0	0	0	1	0	0	0	7
16	DET0150	hypothetical protein	0	0	0	0	1	0	0	0	8
16	DET0179	hypothetical protein	1	0	0	0	2	0	0	0	9
16	DET0220	hypothetical protein	0	0	0	0	2	0	0	0	10
16	DET0645	nitroreductase family protein	0	0	0	0	2	0	0	0	11
16	DET0821	hypothetical protein	0	0	0	0	2	0	0	0	12
16	DET0835	Sua5/YciO/YrdC/YwlC family protein	0	0	0	0	2	0	0	0	13
16	DET0916	hypothetical protein	0	0	0	0	2	0	0	0	14
16	DET1186	hypothetical protein	0	0	0	0	2	0	0	0	15
16	DET1235	hypothetical protein	0	0	0	0	2	0	0	0	16
16	DET1242	peptide methionine sulfoxide reductase MsrA( EC:1.8.4.11 )	0	0	0	0	2	0	0	0	17
16	DET1252	hypothetical protein	0	0	0	0	2	0	0	0	18
16	DET1287	transcriptional regulator, MerR family	0	0	0	0	2	0	0	0	19
16	DET1291	competence/damage-inducible protein CinA C-terminal domain protein	0	0	0	0	2	0	0	0	20
16	DET1321	acetyltransferase, GNAT family	0	0	0	0	2	0	0	0	21
16	DET1450	hypothetical protein	0	0	0	0	2	0	0	0	22
16	DET1452	hypothetical protein	0	0	0	0	2	0	0	0	23
16	DET1467	hypothetical protein	0	0	0	0	2	0	0	0	24
16	DET1524	DNA binding response regulator	1	0	0	0	3	0	0	0	25
16	DET1525	transcriptional regulator, putative	1	0	0	0	4	0	0	0	26
16	DET1529	sensory box protein, putative	1	0	0	0	5	0	0	0	27
16	DET1531	DNA-binding response regulator, LuxR family	1	0	0	0	6	0	0	0	28
16	DET1581	antioxidant, AhpC/TSA family( EC:1.11.1.15 )	0	0	0	0	6	0	0	0	29
16	DET1590	quinolinate synthetase( EC:2.5.1.72 )	0	0	0	0	6	0	0	0	30
16	DET1616	transcriptional regulator, AbrB family	0	0	0	0	6	0	0	0	31
16	DET1617	hypothetical protein	0	0	0	0	6	0	0	0	32	16
17	DET0017	hypothetical protein	0	0	0	0	0	0	0	0	1
17	DET0018	hypothetical protein	0	0	0	0	0	0	0	0	2
17	DET0168	hypothetical protein	1	0	0	0	1	0	0	0	3
17	DET0956	superoxide dismutase( EC:1.15.1.1 )	0	0	0	0	1	0	0	0	4
17	DET1312	hypothetical protein	0	0	0	0	1	0	0	0	5
17	DET1540	DNA-binding response regulator	1	0	0	0	2	0	0	0	6
17	DET1560	sensory box sensor histidine kinase	1	0	0	0	3	0	0	0	7
17	DET1582	hypothetical protein	0	0	0	0	3	0	0	0	8	17
18	DET0120	acetyl-CoA carboxylase( EC:6.4.1.1 )	0	0	0	0	0	0	0	0	1
18	DET0399	ubiquinone/menaquinone biosynthesis methlytransferase UbiE, putative( EC:2.1.1.-,EC:2.1.1.163 )	0	0	0	0	0	0	0	0	2
18	DET0451	malate dehydrogenase, NAD-dependent( EC:1.1.1.37 )	0	0	1	0	0	0	1	0	3
18	DET0480	ribosomal protein S3	0	0	0	0	0	0	1	0	4
18	DET0481	50S ribosomal protein L16	0	0	0	0	0	0	1	0	5
18	DET0482	ribosomal protein L29	0	0	0	0	0	0	1	0	6
18	DET0488	ribosomal protein S8	0	0	0	0	0	0	1	0	7
18	DET0489	50S ribosomal protein L6	0	0	0	0	0	0	1	0	8
18	DET0490	ribosomal protein L18	0	0	0	0	0	0	1	0	9
18	DET0502	DNA-directed RNA polymerase alpha subunit( EC:2.7.7.6 )	0	0	0	0	0	0	1	0	10
18	DET0510	phosphoglucomutase/phosphomannomutase family protein( EC:5.4.2.8 )	0	0	0	0	0	0	1	0	11
18	DET0654	cobalamin biosynthesis protein CobD( EC:6.3.1.10 )	0	0	0	0	0	0	1	0	12
18	DET0666	acetyl-CoA decarbonylase/synthase complex subunit beta( EC:1.2.7.4,EC:1.2.99.2,EC:2.3.1.169 )	0	0	0	0	0	0	1	0	13
18	DET0730	[Fe] hydrogenase, HymC subunit, putative	0	1	0	0	0	1	1	0	14
18	DET0753	threonyl-tRNA synthetase( EC:6.1.1.3 )	0	0	0	0	0	1	1	0	15
18	DET0805	major facilitator family transporter	0	0	0	0	0	1	1	0	16
18	DET0844	histidinol dehydrogenase( EC:1.1.1.23 )	0	0	0	0	0	1	1	0	17
18	DET0986	Mg chelatase-like protein	0	0	0	0	0	1	1	0	18
18	DET1015	phenylacetate-CoA ligase( EC:6.2.1.30 )	0	0	0	0	0	1	1	0	19
18	DET1061	metallo-beta-lactamase family protein	0	0	0	1	0	1	1	1	20
18	DET1336	hypothetical protein	0	0	0	0	0	1	1	1	21
18	DET1337	hypothetical protein	0	0	0	0	0	1	1	1	22
18	DET1408	BNR/Asp-box repeat domain protein	0	0	0	0	0	1	1	1	23
18	DET1610	PHP domain N-terminal region family protein	0	0	0	0	0	1	1	1	24	18
19	DET0759	2,3-diketo-5-methylthio-1-phosphopentane phosphatase family protein	0	0	0	0	0	0	0	0	1
19	DET0770	transcription elongation factor GreA	0	0	0	0	0	0	0	0	2
19	DET1293	sensory box sensor histidine kinase	0	0	0	0	0	0	0	0	3
19	DET1392	rhodanese-like domain protein	0	0	0	0	0	0	0	0	4
19	DET1414	hypothetical protein	0	0	0	0	0	0	0	0	5
19	DET1415	amidophosphoribosyltransferase( EC:2.4.2.14 )	0	0	0	0	0	0	0	0	6
19	DET1419	transcriptional regulator, AbrB family	0	0	0	0	0	0	0	0	7
19	DET1420	methyltransferase, UbiE/COQ5 family	0	0	0	0	0	0	0	0	8
19	DET1434	hydrogenase expression/formation protein HypD	0	0	0	0	0	0	0	0	9
19	DET1565	iron-sulfur cluster-binding protein	0	0	0	0	0	0	0	0	10	19
20	DET0206	D-glycero-D-manno-heptose 7-phosphate kinase, putative	0	0	0	0	0	0	0	0	1
20	DET0239	radical SAM domain protein	0	0	0	0	0	0	0	0	2
20	DET0251	transcriptional repressor LexA, putative	0	0	0	0	0	0	0	0	3
20	DET0258	hypothetical protein	0	0	0	1	0	0	0	1	4
20	DET0556	hypothetical protein	0	0	0	0	0	0	0	1	5
20	DET0824	nitroreductase family protein	0	0	0	0	0	0	0	1	6
20	DET1070	endolysin, putative	0	0	0	1	0	0	0	2	7
20	DET1297	hypothetical protein	0	0	0	0	0	0	0	2	8
20	DET1304	hypothetical protein	0	0	0	0	0	0	0	2	9
20	DET1385	tRNA-i(6)A37 thiotransferase enzyme MiaB	0	0	0	0	0	0	0	2	10
20	DET1526	lipoprotein, putative	1	0	0	0	1	0	0	2	11
20	DET1554	hypothetical protein	1	0	0	0	2	0	0	2	12
20	DET1578	hypothetical protein	0	0	0	0	2	0	0	2	13	20
21	DET0099	mobA family protein	0	0	0	0	0	0	0	0	1
21	DET0141	phosphate ABC transporter, ATP-binding protein( EC:3.6.3.27 )	0	0	0	0	0	0	0	0	2
21	DET0171	sensory box sensor histidine kinase	1	0	0	0	1	0	0	0	3
21	DET0435	ribose-phosphate pyrophosphokinase( EC:2.7.6.1 )	0	0	0	0	1	0	0	0	4
21	DET0456	MutT/nudix family protein( EC:3.6.1.13 )	0	0	0	0	1	0	0	0	5
21	DET0457	acetyltransferase, GNAT family( EC:2.3.1.1 )	0	0	0	0	1	0	0	0	6
21	DET0577	seryl-tRNA synthetase( EC:6.1.1.11 )	0	0	0	0	1	0	0	0	7
21	DET0582	magnesium and cobalt transport protein CorA	0	0	0	0	1	0	0	0	8
21	DET0596	DNA ligase, NAD-dependent( EC:6.5.1.2 )	0	0	0	0	1	0	0	0	9
21	DET0665	acetyl-CoA decarbonylase/synthase complex subunit gamma( EC:2.1.1.- )	0	0	0	0	1	0	0	0	10
21	DET0667	acetyl-CoA decarbonylase/synthase complex subunit delta	0	0	0	0	1	0	0	0	11
21	DET0937	thioesterase family protein	0	0	0	0	1	0	0	0	12
21	DET1352	pilin biogenesis protein, putative	0	0	0	0	1	0	0	0	13	21
22	DET0304	response regulator	1	0	0	0	1	0	0	0	1
22	DET0760	peptide deformylase( EC:3.5.1.88 )	0	0	0	0	1	0	0	0	2
22	DET1163	transcriptional regulator, MarR family	0	0	0	0	1	0	0	0	3
22	DET1198	pyrimidine regulatory protein PyrR( EC:2.4.2.9 )	0	0	0	0	1	0	0	0	4
22	DET1354	type II secretion system protein, putative	0	0	0	0	1	0	0	0	5
22	DET1480	hypothetical protein	0	0	0	0	1	0	0	0	6	22
23	DET0170	DNA-binding response regulator	1	0	0	0	1	0	0	0	1
23	DET0225	lipoprotein, putative	0	0	0	0	1	0	0	0	2
23	DET0232	DNA-binding response regulator	1	0	0	0	2	0	0	0	3
23	DET0325	patatin-like phospholipase family protein	0	0	0	0	2	0	0	0	4
23	DET0374	ribosome recycling factor	0	0	0	0	2	0	0	0	5
23	DET0584	hypothetical protein	0	0	0	0	2	0	0	0	6
23	DET0850	hypothetical protein( EC:6.5.1.1 )	0	0	0	0	2	0	0	0	7
23	DET0856	ABC transporter, permease protein, putative	0	0	0	0	2	0	0	0	8
23	DET0925	proton-translocating NADH-quinone oxidoreductase, C subunit( EC:1.6.5.3 )	0	1	0	0	2	1	0	0	9
23	DET1256	bifunctional ornithine acetyltransferase/N-acetylglutamate synthase protein( EC:2.3.1.35,EC:2.3.1.1 )	0	0	0	0	2	1	0	0	10
23	DET1403	hypothetical protein	0	0	0	0	2	1	0	0	11
23	DET1557	lipoprotein, putative	1	0	0	0	3	1	0	0	12	23
24	DET0367	inorganic pyrophosphatase( EC:3.6.1.1 )	0	0	0	0	0	0	0	0	1
24	DET0404	dimethyladenosine transferase( EC:2.1.1.182 )	0	0	0	0	0	0	0	0	2
24	DET0537	HNH endonuclease domain protein	0	0	0	0	0	0	0	0	3
24	DET0547	HDIG domain protein	0	0	0	0	0	0	0	0	4
24	DET0610	hypothetical protein	0	0	0	0	0	0	0	0	5
24	DET0775	thiamine biosynthesis protein ThiC	0	0	0	0	0	0	0	0	6
24	DET1052	endoribonuclease L-PSP, putative	0	0	0	1	0	0	0	1	7
24	DET1132	imidazole glycerol phosphate synthase, glutamine amidotransferase subunit( EC:2.4.2.- )	0	0	0	0	0	0	0	1	8
24	DET1140	carbon-nitrogen hydrolase family protein( EC:3.5.1.53 )	0	0	0	0	0	0	0	1	9
24	DET1188	3,4-dihydroxy-2-butanone 4-phosphate synthase/GTP cyclohydrolase II( EC:3.5.4.25,EC:4.1.99.12,EC:4.1.99.12,EC:3.5.4.25 )	0	0	0	0	0	0	0	1	10
24	DET1294	DNA-binding response regulator	0	0	0	0	0	0	0	1	11
24	DET1329	phosphoribosyl-AMP cyclohydrolase( EC:3.5.4.19 )	0	0	0	0	0	0	0	1	12
24	DET1367	hypothetical protein	0	0	0	0	0	0	0	1	13	24
25	DET0106	lemA family domain protein	0	0	0	0	0	0	0	0	1
25	DET0816	sufB/sufD domain protein	0	0	0	0	0	0	0	0	2
25	DET1199	aspartate carbamoyltransferase( EC:2.1.3.2 )	0	0	0	0	0	0	0	0	3
25	DET1200	dihydroorotase( EC:3.5.2.3 )	0	0	0	0	0	0	0	0	4
25	DET1201	carbamoyl-phosphate synthase small subunit( EC:6.3.5.5 )	0	0	0	0	0	0	0	0	5
25	DET1548	hypothetical protein	1	0	0	0	1	0	0	0	6	25
26	DET0125	alcohol dehydrogenase, zinc-containing( EC:1.1.1.14 )	0	0	0	0	0	0	0	0	1
26	DET0126	anthranilate phosphoribosyltransferase( EC:2.4.2.18 )	0	0	0	0	0	0	0	0	2
26	DET0183	ATP-dependent RNA helicase, DEAD/DEAH box family	1	0	0	0	1	0	0	0	3
26	DET0425	hypothetical protein	0	0	0	0	1	0	0	0	4
26	DET0506	ribosomal protein S9	0	0	0	0	1	0	0	0	5
26	DET0598	SNO glutamine amidotransferase family( EC:2.6.- )	0	0	0	0	1	0	0	0	6
26	DET0841	phosphoribosylaminoimidazole-succinocarboxamide synthase( EC:6.3.2.6 )	0	0	1	0	1	0	1	0	7
26	DET0964	single-stranded-DNA-specific exonuclease RecJ( EC:3.1.- )	0	0	0	0	1	0	1	0	8
26	DET1108	hypothetical protein	0	0	0	1	1	0	1	1	9
26	DET1218	HAD-superfamily hydrolase, subfamily IIB	0	0	0	0	1	0	1	1	10
26	DET1498	crcB protein, putative	0	0	0	0	1	0	1	1	11	26
27	DET0078	trichloroethene reductive dehalogenase anchoring protein, putative	1	0	0	0	1	0	0	0	1
27	DET0079	trichloroethene reductive dehalogenase	1	0	0	0	2	0	0	0	2
27	DET0320	hypothetical protein	1	0	0	0	3	0	0	0	3
27	DET0327	hypothetical protein	0	0	0	0	3	0	0	0	4
27	DET0342	cell division protein FtsA	0	0	0	0	3	0	0	0	5
27	DET0343	cell division protein FtsZ	0	0	0	0	3	0	0	0	6
27	DET0352	hypothetical protein	0	0	0	0	3	0	0	0	7
27	DET0511	hypothetical protein	0	0	0	0	3	0	0	0	8
27	DET0615	hydrogenase, group 3, VhuA subunit, putative( EC:1.12.99.- )	0	1	0	0	3	1	0	0	9
27	DET0762	hypothetical protein	0	0	0	0	3	1	0	0	10
27	DET1064	sensory box sensor histidine kinase	0	0	0	1	3	1	0	1	11
27	DET1358	type IV pilus assembly family protein	0	0	0	0	3	1	0	1	12
27	DET1359	twitching mobility protein	0	0	0	0	3	1	0	1	13
27	DET1372	dihydroorotate dehydrogenase( EC:1.3.98.1 )	0	0	0	0	3	1	0	1	14
27	DET1381	GGDEF domain/HD domain protein	0	0	0	0	3	1	0	1	15
27	DET1407	BNR/Asp-box repeat domain protein	0	0	0	0	3	1	0	1	16	27
28	DET0041	quinone methlytransferase, UbiE family	0	0	0	0	0	0	0	0	1
28	DET0042	hypothetical protein	0	0	0	0	0	0	0	0	2
28	DET0105	degV family protein	0	0	0	0	0	0	0	0	3
28	DET0536	hypothetical protein	0	0	0	0	0	0	0	0	4
28	DET0612	histone acetyltransferase, ELP3 family( EC:2.3.1.48 )	0	0	0	0	0	0	0	0	5
28	DET0616	hydrogenase maturation protease	0	1	0	0	0	1	0	0	6
28	DET0641	cyclase, putative	0	0	0	0	0	1	0	0	7
28	DET1002	glycosyl transferase, group 1 family protein	0	0	0	0	0	1	0	0	8
28	DET1130	glutamine amidotransferase, class II	0	0	0	0	0	1	0	0	9
28	DET1139	cob(I)alamin adenosyltransferase( EC:2.5.1.17 )	0	0	0	0	0	1	0	0	10
28	DET1184	BioY family protein	0	0	0	0	0	1	0	0	11
28	DET1328	hypothetical protein	0	0	0	0	0	1	0	0	12
28	DET1368	radical SAM domain protein( EC:1.97.1.4 )	0	0	0	0	0	1	0	0	13
28	DET1398	co-chaperone protein DnaJ	0	0	0	0	0	1	0	0	14
28	DET1416	phosphoribosylaminoimidazole synthetase( EC:6.3.3.1 )	0	0	0	0	0	1	0	0	15
28	DET1614	homocitrate synthase( EC:2.3.3.14 )	0	0	0	0	0	1	0	0	16	28
29	DET0033	hypothetical protein	0	0	0	0	0	0	0	0	1
29	DET0037	PyrK family protein	0	0	0	0	0	0	0	0	2
29	DET0046	GTP-binding protein, putative	0	0	0	0	0	0	0	0	3
29	DET0184	membrane protein, TerC family	0	0	0	0	0	0	0	0	4
29	DET0331	cation efflux family protein	0	0	0	0	0	0	0	0	5
29	DET0438	metallo-beta-lactamase family protein( EC:3.1.- )	0	0	0	0	0	0	0	0	6
29	DET0473	ribosomal protein S10	0	0	0	0	0	0	0	0	7
29	DET0497	translation initiation factor IF-1	0	0	0	0	0	0	0	0	8
29	DET0498	ribosomal protein L36	0	0	0	0	0	0	0	0	9
29	DET0505	50S ribosomal protein L13	0	0	0	0	0	0	0	0	10
29	DET0628	radical SAM domain protein( EC:5.4.3.2 )	0	0	0	0	0	0	0	0	11
29	DET0751	ribosomal protein L35	0	0	0	0	0	0	0	0	12
29	DET0758	conserved hypothetical protein TIGR00044	0	0	0	0	0	0	0	0	13
29	DET0870	translation elongation factor P	0	0	0	0	0	0	0	0	14
29	DET1014	ACT domain protein	0	0	0	0	0	0	0	0	15
29	DET1043	ribosomal protein L34	0	0	0	0	0	0	0	0	16
29	DET1190	riboflavin biosynthesis protein RibD( EC:3.5.4.26,EC:1.1.1.193 )	0	0	0	0	0	0	0	0	17
29	DET1274	hypothetical protein	0	0	0	0	0	0	0	0	18
29	DET1277	3-oxoacyl-acyl carrier protein reductase( EC:1.1.1.100 )	0	0	0	0	0	0	0	0	19
29	DET1326	50S ribosomal protein L27	0	0	0	0	0	0	0	0	20
29	DET1327	ribosomal protein L31	0	0	0	0	0	0	0	0	21
29	DET1630	DNA gyrase, A subunit( EC:5.99.1.3 )	0	0	0	0	0	0	0	0	22
29	DET1640	LexA repressor( EC:3.4.21.88 )	0	0	0	0	0	0	0	0	23	29
30	DET0073	hypothetical protein	0	0	0	0	0	0	0	0	1
30	DET0089	radical SAM domain protein	1	0	0	0	1	0	0	0	2
30	DET0182	hypothetical protein	1	0	0	0	2	0	0	0	3
30	DET0238	hypothetical protein	0	0	0	0	2	0	0	0	4
30	DET0303	reductive dehalogenase anchoring protein, putative	1	0	0	0	3	0	0	0	5
30	DET0311	reductive dehalogenase, putative	1	0	0	0	4	0	0	0	6
30	DET0317	hypothetical protein	1	0	0	0	5	0	0	0	7
30	DET1443	hypothetical protein	0	0	0	0	5	0	0	0	8	30
31	DET0152	hypothetical protein	0	0	0	0	0	0	0	0	1
31	DET0188	hypothetical protein	0	1	0	0	0	1	0	0	2
31	DET0355	hypothetical protein	0	0	0	0	0	1	0	0	3
31	DET0430	valyl-tRNA synthetase( EC:6.1.1.9 )	0	0	0	0	0	1	0	0	4
31	DET0535	DNA polymerase III, delta prime subunit( EC:2.7.7.7 )	0	0	0	0	0	1	0	0	5
31	DET0633	cation ABC transporter, permease protein	0	0	0	0	0	1	0	0	6
31	DET0780	ribonuclease HII( EC:3.1.26.4 )	0	0	0	0	0	1	0	0	7
31	DET0798	hypothetical protein	0	0	0	0	0	1	0	0	8
31	DET1038	isoleucyl-tRNA synthetase( EC:6.1.1.5 )	0	0	0	0	0	1	0	0	9
31	DET1295	hypothetical protein	0	0	0	0	0	1	0	0	10
31	DET1389	formamidopyrimidine-DNA glycosylase( EC:4.2.99.18,EC:3.2.2.23 )	0	0	0	0	0	1	0	0	11
31	DET1461	lipoprotein, putative	0	0	0	0	0	1	0	0	12
31	DET1634	hypothetical protein	0	0	1	0	0	1	1	0	13	31
32	DET0128	cobyrinic acid a,c-diamide synthase( EC:6.3.5.9,EC:6.3.5.11 )	0	0	0	0	0	0	0	0	1
32	DET0449	isopropylmalate isomerase small subunit( EC:4.2.1.33,EC:4.2.1.35 )	0	0	1	0	0	0	1	0	2
32	DET0454	fumarate hydratase, beta subunit, putative( EC:4.2.1.2 )	0	0	1	0	0	0	2	0	3
32	DET0539	dnaD/phage-associated domain protein	0	0	0	0	0	0	2	0	4
32	DET0593	enolase( EC:4.2.1.11 )	0	0	0	0	0	0	2	0	5
32	DET0837	hypothetical protein	0	0	0	0	0	0	2	0	6
32	DET1212	translation elongation factor G	0	0	0	0	0	0	2	0	7
32	DET1272	enoyl-(acyl-carrier-protein) reductase, putative( EC:1.3.1.9 )	0	0	0	0	0	0	2	0	8
32	DET1280	radical SAM/B12 binding domain protein	0	0	0	0	0	0	2	0	9	32
33	DET0639	hypothetical protein	0	0	0	0	0	0	0	0	1
33	DET0799	hypothetical protein	0	0	0	0	0	0	0	0	2
33	DET0847	hypothetical protein	0	0	0	0	0	0	0	0	3
33	DET0880	transcriptional regulator, LuxR family	1	0	0	0	1	0	0	0	4
33	DET1005	transcriptional regulator, ArsR family	0	0	0	0	1	0	0	0	5
33	DET1058	DNA-binding response regulator	0	0	0	1	1	0	0	1	6
33	DET1060	hypothetical protein	0	0	0	1	1	0	0	2	7
33	DET1110	hypothetical protein	0	0	0	1	1	0	0	3	8
33	DET1231	DNA-binding response regulator	0	0	0	0	1	0	0	3	9	33
34	DET0048	hypothetical protein	0	0	0	0	0	0	0	0	1
34	DET0052	queuine tRNA-ribosyltransferase( EC:2.4.2.29 )	0	0	0	0	0	0	0	0	2
34	DET0201	glycosyl hydrolase domain protein	0	0	0	0	0	0	0	0	3
34	DET0372	phosphatidate cytidylyltransferase( EC:2.7.7.41 )	0	0	0	0	0	0	0	0	4
34	DET0424	magnesium and cobalt transport protein, putative	0	0	0	0	0	0	0	0	5
34	DET0575	hypothetical protein	0	0	0	0	0	0	0	0	6
34	DET0580	recombination protein RecO	0	0	0	0	0	0	0	0	7
34	DET0868	hydrogenase, EchF subunit, putative	0	1	0	0	0	1	0	0	8
34	DET0934	hydrolase, TatD family( EC:3.1.21.- )	0	1	0	0	0	2	0	0	9
34	DET1030	cytosol aminopeptidase family protein( EC:3.4.11.1 )	0	0	0	0	0	2	0	0	10
34	DET1031	hypothetical protein	0	0	0	0	0	2	0	0	11
34	DET1033	long-chain-fatty-acid--CoA ligase, putative( EC:6.2.1.3 )	0	0	0	0	0	2	0	0	12
34	DET1592	AIR synthase domain protein	0	0	0	0	0	2	0	0	13	34
35	DET0624	response regulator	0	0	0	0	0	0	0	0	1
35	DET0830	2-isopropylmalate synthase( EC:2.3.3.13 )	0	0	0	0	0	0	0	0	2
35	DET1356	hypothetical protein	0	0	0	0	0	0	0	0	3
35	DET1365	glutamyl-tRNA synthetase( EC:6.1.1.17 )	0	0	0	0	0	0	0	0	4
35	DET1556	hypothetical protein	1	0	0	0	1	0	0	0	5
35	DET1558	reductive dehalogenase anchoring protein, putative	1	0	0	0	2	0	0	0	6
35	DET1559	reductive dehalogenase, putative	1	0	0	0	3	0	0	0	7	35
36	DET0122	hypothetical protein	0	0	0	0	0	0	0	0	1
36	DET0151	hypothetical protein	0	0	0	0	0	0	0	0	2
36	DET0469	hypothetical protein	0	0	0	0	0	0	0	0	3
36	DET0613	hypothetical protein	0	0	0	0	0	0	0	0	4
36	DET0741	tRNA delta(2)-isopentenylpyrophosphate transferase( EC:2.5.1.75 )	0	0	0	0	0	0	0	0	5
36	DET0776	methyltransferase GidB( EC:2.1.1.170 )	0	0	0	0	0	0	0	0	6
36	DET0869	lysyl-tRNA synthetase-related protein( EC:6.1.1.6 )	0	1	0	0	0	1	0	0	7
36	DET0883	site-specific recombinase, phage integrase family	1	0	0	0	1	1	0	0	8
36	DET0960	imidazoleglycerol phosphate synthase, cyclase subunit, putative( EC:4.1.3.- )	0	0	0	0	1	1	0	0	9
36	DET1082	hypothetical protein	0	0	0	1	1	1	0	1	10
36	DET1098	virulence-associated protein E, putative	0	0	0	1	1	1	0	2	11
36	DET1104	hypothetical protein	0	0	0	1	1	1	0	3	12
36	DET1105	hypothetical protein	0	0	0	1	1	1	0	4	13
36	DET1106	hypothetical protein	0	0	0	1	1	1	0	5	14
36	DET1107	hypothetical protein	0	0	0	1	1	1	0	6	15
36	DET1249	hypothetical protein	0	0	0	0	1	1	0	6	16
36	DET1298	GTP-binding protein TypA	0	0	0	0	1	1	0	6	17
36	DET1563	hypothetical protein	1	0	0	0	2	1	0	6	18
36	DET1570	hydrogenase, group 4, HycG subunit, putative	0	0	0	0	2	1	0	6	19
36	DET1571	hydrogenase, group 4, HycE subunit, putative	0	1	0	0	2	2	0	6	20
36	DET1572	NADH dehydrogenase subunit N( EC:1.- )	0	1	0	0	2	3	0	6	21
36	DET1573	hydrogenase subunit, putative( EC:1.- )	0	1	0	0	2	4	0	6	22
36	DET1574	hydrogenase, HycD subunit, putative	0	1	0	0	2	5	0	6	23
36	DET1593	hypothetical protein	0	0	0	0	2	5	0	6	24	36
37	DET_tRNA.Ala.1	#N/A	0	0	0	0	0	0	0	0	1
37	DET_tRNA.Asp.1	#N/A	0	0	0	0	0	0	0	0	2
37	DET_tRNA.Gln.1	#N/A	0	0	0	0	0	0	0	0	3
37	DET_tRNA.Glu.2	#N/A	0	0	0	0	0	0	0	0	4
37	DET_tRNA.Gly.1	#N/A	0	0	0	0	0	0	0	0	5
37	DET_tRNA.His.1	#N/A	0	0	0	0	0	0	0	0	6
37	DET_tRNA.Leu.4	#N/A	0	0	0	0	0	0	0	0	7
37	DET_tRNA.Leu.5	#N/A	0	0	0	0	0	0	0	0	8
37	DET_tRNA.Met.3	#N/A	0	0	0	0	0	0	0	0	9
37	DET_tRNA.Ser.1	#N/A	0	0	0	0	0	0	0	0	10
37	DET_tRNA.Ser.2	#N/A	0	0	0	0	0	0	0	0	11
37	DET_tRNA.Val.1	#N/A	0	0	0	0	0	0	0	0	12
37	DET_tRNA.Val.2	#N/A	0	0	0	0	0	0	0	0	13	37
38	DET0045	redox family protein	0	0	0	0	0	0	0	0	1
38	DET0064	hypothetical protein	0	0	0	0	0	0	0	0	2
38	DET0812	PAP2 family protein	0	0	0	0	0	0	0	0	3
38	DET0949	CBS domain protein	0	0	0	0	0	0	0	0	4
38	DET1133	iron-sulfur cluster-binding protein	0	0	0	0	0	0	0	0	5
38	DET1178	transcriptional regulator, MarR family	0	0	0	0	0	0	0	0	6
38	DET1244	NADPH-dependent FMN reductase	0	0	0	0	0	0	0	0	7
38	DET1411	DnaJ family protein	0	0	0	0	0	0	0	0	8
38	DET1412	HspR protein, putative	0	0	0	0	0	0	0	0	9
38	DET1413	chaperone ClpB	0	0	0	0	0	0	0	0	10
38	DET1466	hypothetical protein	0	0	0	0	0	0	0	0	11
38	DET1474	site-specific recombinase, phage integrase family	0	0	0	0	0	0	0	0	12
38	DET1504	ferrous iron transport protein A, putative	0	0	0	0	0	0	0	0	13
38	DET1505	transcriptional regulator, Fur family	0	0	0	0	0	0	0	0	14
38	DET1532	dinitrogenase iron-molybdenum cofactor family protein	1	0	0	0	1	0	0	0	15	38
39	DET0027	potassium uptake protein, putative	0	0	0	0	0	0	0	0	1
39	DET0177	DNA-binding response regulator	1	0	0	0	1	0	0	0	2
39	DET0178	sensor histidine kinase	1	0	0	0	2	0	0	0	3
39	DET0351	hypothetical protein	0	0	0	0	2	0	0	0	4
39	DET0525	hypothetical protein	0	0	0	0	2	0	0	0	5
39	DET0649	hypothetical protein	0	0	0	0	2	0	0	0	6
39	DET0779	tRNA (5-methylaminomethyl-2-thiouridylate)-methyltransferase( EC:2.8.1.- )	0	0	0	0	2	0	0	0	7
39	DET0784	V-type H(+)-translocating pyrophosphatase( EC:3.6.1.1 )	0	0	0	0	2	0	0	0	8
39	DET0822	hypothetical protein	0	0	0	0	2	0	0	0	9
39	DET0826	3-isopropylmalate dehydrogenase( EC:1.1.1.85 )	0	0	0	0	2	0	0	0	10
39	DET1310	hypothetical protein	0	0	0	0	2	0	0	0	11
39	DET1633	aspartate kinase, monofunctional class( EC:2.7.2.4 )	0	0	0	0	2	0	0	0	12	39
40	DET0620	hypothetical protein	0	0	0	0	0	0	0	0	1
40	DET1173	fwdE family protein( EC:1.2.99.5 )	1	0	0	0	1	0	0	0	2
40	DET1174	Fec-type ABC transporter, periplasmic iron-binding protein	0	0	0	0	1	0	0	0	3
40	DET1176	Fec-type ABC transporter, ATP-binding protein( EC:3.6.3.34 )	0	0	0	0	1	0	0	0	4
40	DET1491	peptide ABC transporter, ATP-binding protein	0	0	0	0	1	0	0	0	5
40	DET1495	hypothetical protein	0	0	0	0	1	0	0	0	6
40	DET1569	hypothetical protein	0	0	0	0	1	0	0	0	7	40
41	DET0058	DNA repair protein RadA	0	0	0	0	0	0	0	0	1
41	DET0127	sensory box sensor histidine kinase( EC:2.7.13.3 )	0	0	0	0	0	0	0	0	2
41	DET0200	hypothetical protein	0	0	0	0	0	0	0	0	3
41	DET1066	hypothetical protein	0	0	0	1	0	0	0	1	4
41	DET1319	hypothetical protein	0	0	0	0	0	0	0	1	5
41	DET1421	PP-loop family protein( EC:6.3.4.- )	0	0	0	0	0	0	0	1	6
41	DET1422	phosphoglycerate mutase family protein( EC:5.4.2.1 )	0	0	0	0	0	0	0	1	7
41	DET1562	hypothetical protein	1	0	0	0	1	0	0	1	8
41	DET1612	DNA repair protein, HhH-GPD family	0	0	0	0	1	0	0	1	9	41
42	DET_tRNA.Leu.1	#N/A	0	0	0	0	0	0	0	0	1
42	DET_tRNA.Ser.3	#N/A	0	0	0	0	0	0	0	0	2
42	DET0113	hypothetical protein	0	1	0	0	0	1	0	0	3
42	DET0245	cob(I)alamin adenosyltransferase( EC:2.5.1.17 )	0	0	0	0	0	1	0	0	4
42	DET0260	hypothetical protein	0	0	0	1	0	1	0	1	5
42	DET0268	hypothetical protein	0	0	0	1	0	1	0	2	6
42	DET0529	glucose-1-phosphate thymidylyltransferase( EC:2.7.7.23,EC:2.3.1.157 )	0	0	0	0	0	1	0	2	7
42	DET0530	glucose-1-phosphate thymidylyltransferase( EC:2.7.7.24 )	0	0	0	0	0	1	0	2	8
42	DET0534	diaminopimelate decarboxylase( EC:4.1.1.20 )	0	0	0	0	0	1	0	2	9
42	DET0555	phosphoenolpyruvate synthase( EC:2.7.9.2 )	0	0	0	0	0	1	0	2	10
42	DET0572	DNA repair protein, RadC family	0	0	0	0	0	1	0	2	11
42	DET0657	nicotinate-nucleotide-dimethylbenzimidazole phosphoribosyltransferase( EC:2.4.2.21 )	0	0	0	0	0	1	0	2	12
42	DET0739	aspartate aminotransferase( EC:2.6.1.83 )	0	0	0	0	0	1	0	2	13
42	DET0767	ATPase, C subunit family protein	0	0	0	0	0	1	0	2	14
42	DET0823	hypothetical protein	0	0	0	0	0	1	0	2	15
42	DET0944	high-affinity branched-chain amino acid ABC transporter, permease protein, putative	0	0	0	0	0	1	0	2	16
42	DET0968	hypothetical protein	0	0	0	0	0	1	0	2	17
42	DET0985	transcription elongation factor NusA	0	0	0	0	0	1	0	2	18
42	DET1072	hypothetical protein	0	0	0	1	0	1	0	3	19
42	DET1085	major capsid protein, HK97 family	0	0	0	1	0	1	0	4	20
42	DET1092	DNA methylase	0	0	0	1	0	1	0	5	21
42	DET1189	riboflavin synthase subunit alpha( EC:2.5.1.9 )	0	0	0	0	0	1	0	5	22
42	DET1330	acetyltransferase, GNAT family	0	0	0	0	0	1	0	5	23
42	DET1362	type IV prepilin leader peptidase family protein( EC:2.1.1.-,EC:3.4.23.43 )	0	0	0	0	0	1	0	5	24
42	DET1445	hypothetical protein( EC:2.3.1.15 )	0	0	0	0	0	1	0	5	25
42	DET1464	DNA polymerase III, alpha subunit( EC:2.7.7.7 )	0	0	0	0	0	1	0	5	26
42	DET1473	hypothetical protein	0	0	0	0	0	1	0	5	27
42	DET1475	hypothetical protein	0	0	0	0	0	1	0	5	28
42	DET1510	hypothetical protein	1	0	0	0	1	1	0	5	29
42	DET1512	hypothetical protein	1	0	0	0	2	1	0	5	30
42	DET1537	reductive dehalogenase anchoring protein, putative	1	0	0	0	3	1	0	5	31
42	DET1541	hypothetical protein	1	0	0	0	4	1	0	5	32
42	DET1622	hypothetical protein	0	0	0	0	4	1	0	5	33
42	DET1626	N-acetyl-gamma-glutamyl-phosphate reductase( EC:1.2.1.-,EC:1.2.1.38 )	0	0	0	0	4	1	0	5	34	42
43	DET0410	nodulation ATP-binding protein I	0	0	0	0	0	0	0	0	1
43	DET0427	carbohydrate kinase family protein	0	0	0	0	0	0	0	0	2
43	DET0428	transcriptional activator, putative( EC:2.7.1.33 )	0	0	0	0	0	0	0	0	3
43	DET0722	sodium/hydrogen exchanger family protein	0	0	0	0	0	0	0	0	4
43	DET1120	septum formation protein MaF	0	0	0	1	0	0	0	1	5
43	DET1383	nicotinate-nucleotide pyrophosphorylase( EC:2.4.2.19 )	0	0	0	0	0	0	0	1	6
43	DET1642	methionyl-tRNA formyltransferase( EC:2.1.2.9 )	0	0	0	0	0	0	0	1	7	43
44	DET0001	chromosomal replication initiator protein DnaA	0	0	0	0	0	0	0	0	1
44	DET0116	ABC transporter, permease protein, putative	0	0	0	0	0	0	0	0	2
44	DET0378	phosphoribosylformylglycinamidine synthase I( EC:6.3.5.3 )	0	0	0	0	0	0	0	0	3
44	DET0401	1,4-dihydroxy-2-naphthoate octaprenyltransferase, putative( EC:2.5.1.-,EC:2.5.1.74 )	0	0	0	0	0	0	0	0	4
44	DET0414	conserved hypothetical protein TIGR00147	0	0	0	0	0	0	0	0	5
44	DET0452	hypothetical protein	0	0	1	0	0	0	1	0	6
44	DET0478	ribosomal protein S19	0	0	0	0	0	0	1	0	7
44	DET0512	S-adenosylmethionine synthetase( EC:2.5.1.6 )	0	0	0	0	0	0	1	0	8
44	DET0540	replicative DNA helicase( EC:3.6.4.12 )	0	0	0	0	0	0	1	0	9
44	DET0559	ATP synthase F0, C subunit( EC:3.6.3.14 )	0	1	0	0	0	1	1	0	10
44	DET0560	ATP synthase F0, B subunit( EC:3.6.3.14 )	0	1	0	0	0	2	1	0	11
44	DET0595	peptidyl-tRNA hydrolase( EC:3.1.1.29 )	0	0	0	0	0	2	1	0	12
44	DET0599	D-3-phosphoglycerate dehydrogenase( EC:1.1.1.95 )	0	0	0	0	0	2	1	0	13
44	DET0623	ribonucleotide reductase( EC:1.17.4.1 )	0	0	0	0	0	2	1	0	14
44	DET0650	ABC-type cobalamin/Fe3+-siderophores transport systems, periplasmic binding protein, putative	0	0	0	0	0	2	1	0	15
44	DET0653	hypothetical protein	0	0	0	0	0	2	1	0	16
44	DET0710	ATP-dependent Clp protease, proteolytic subunit ClpP( EC:3.4.21.92 )	0	0	0	0	0	2	1	0	17
44	DET0781	conserved hypothetical protein TIGR00252	0	0	0	0	0	2	1	0	18
44	DET0836	GMP synthase( EC:6.3.5.2 )	0	0	0	0	0	2	1	0	19
44	DET0843	histidinol-phosphate aminotransferase( EC:2.6.1.9 )	0	0	0	0	0	2	1	0	20
44	DET0926	proton-translocating NADH-quinone oxidoreductase, D subunit( EC:1.6.5.3 )	0	1	0	0	0	3	1	0	21
44	DET0943	lipoprotein, putative	0	0	0	0	0	3	1	0	22
44	DET0970	polyribonucleotide nucleotidyltransferase( EC:2.7.7.8 )	0	0	0	0	0	3	1	0	23
44	DET0979	myo-inositol-1-phosphate synthase family protein( EC:5.5.1.4 )	0	0	0	0	0	3	1	0	24
44	DET0994	transcription antitermination protein NusG	0	0	0	0	0	3	1	0	25
44	DET1039	SpoIIIJ-associated protein Jag, putative	0	0	0	0	0	3	1	0	26
44	DET1041	PQQ enzyme repeat domain protein	0	0	0	0	0	3	1	0	27
44	DET1225	hypothetical protein( EC:3.1.3.11,EC:4.1.2.13 )	0	0	0	0	0	3	1	0	28
44	DET1283	hypothetical protein	0	0	0	0	0	3	1	0	29
44	DET1417	phosphoribosylaminoimidazolecarboxamide formyltransferase/IMP cyclohydrolase( EC:2.1.2.3,EC:3.5.4.10 )	0	0	0	0	0	3	1	0	30
44	DET1428	co-chaperonin GroEL	0	0	0	0	0	3	1	0	31
44	DET1600	twin-arginine translocation protein TatB, putative	0	0	0	0	0	3	1	0	32	44
45	DET0119	oxaloacetate decarboxylase( EC:4.1.1.3 )	0	0	0	0	0	0	0	0	1
45	DET0344	conserved hypothetical protein TIGR00244	0	0	0	0	0	0	0	0	2
45	DET0357	hypothetical protein	0	0	0	0	0	0	0	0	3
45	DET0415	putative deoxyuridine 5'-triphosphate nucleotidohydrolase( EC:3.6.1.23 )	0	0	0	0	0	0	0	0	4
45	DET0533	HAD-superfamily hydrolase, subfamily IA	0	0	0	0	0	0	0	0	5
45	DET0834	dihydroxy-acid dehydratase( EC:4.2.1.9 )	0	0	0	0	0	0	0	0	6
45	DET1317	hypothetical protein	0	0	0	0	0	0	0	0	7
45	DET1341	transcriptional regulator, AsnC family	0	0	0	0	0	0	0	0	8
45	DET1489	thymidylate synthase, flavin-dependent( EC:2.1.1.148 )	0	0	0	0	0	0	0	0	9
45	DET1631	TPR domain protein	0	0	0	0	0	0	0	0	10	45
46	DET0394	nucleoside diphosphate kinase( EC:2.7.4.6 )	0	0	0	0	0	0	0	0	1
46	DET0421	degV family protein	0	0	0	0	0	0	0	0	2
46	DET0470	30S ribosomal protein S12	0	0	0	0	0	0	0	0	3
46	DET0471	30S ribosomal protein S7	0	0	0	0	0	0	0	0	4
46	DET0472	translation elongation factor G	0	0	0	0	0	0	0	0	5
46	DET0474	ribosomal protein L3	0	0	0	0	0	0	0	0	6
46	DET0475	50S ribosomal protein L4	0	0	0	0	0	0	0	0	7
46	DET0479	ribosomal protein L22	0	0	0	0	0	0	0	0	8
46	DET0485	ribosomal protein L24	0	0	0	0	0	0	0	0	9
46	DET0486	ribosomal protein L5	0	0	0	0	0	0	0	0	10
46	DET0487	ribosomal protein S14	0	0	0	0	0	0	0	0	11
46	DET0491	ribosomal protein S5	0	0	0	0	0	0	0	0	12
46	DET0492	ribosomal protein L30	0	0	0	0	0	0	0	0	13
46	DET0494	preprotein translocase SecY	0	0	0	0	0	0	0	0	14
46	DET0501	30S ribosomal protein S4	0	0	0	0	0	0	0	0	15
46	DET0503	ribosomal protein L17	0	0	0	0	0	0	0	0	16
46	DET0562	ATP synthase subunit A( EC:3.6.3.14 )	0	1	0	0	0	1	0	0	17
46	DET0604	DNA-directed RNA polymerase, beta' subunit( EC:2.7.7.6 )	0	0	0	0	0	1	0	0	18
46	DET0651	ABC-type cobalamin/Fe3+-siderophores transport systems, permease component	0	0	0	0	0	1	0	0	19
46	DET0652	ABC-type cobalamin/Fe3+-siderophores transport system, ATP-binding protein( EC:3.6.3.34 )	0	0	0	0	0	1	0	0	20
46	DET0726	pyruvic-ferredoxin oxidoreductase, alpha subunit( EC:1.2.7.1 )	0	0	0	0	0	1	0	0	21
46	DET0729	[Fe] hydrogenase, HymB subunit, putative( EC:1.6.5.3 )	0	1	0	0	0	2	0	0	22
46	DET0936	cobyric acid synthase CobQ( EC:6.3.5.10 )	0	0	0	0	0	2	0	0	23
46	DET0978	glycosyl transferase, group 1 family protein( EC:2.4.1.57 )	0	0	0	0	0	2	0	0	24
46	DET0990	ribosomal protein L7/L12	0	0	0	0	0	2	0	0	25
46	DET0992	50S ribosomal protein L1	0	0	0	0	0	2	0	0	26
46	DET0993	ribosomal protein L11	0	0	0	0	0	2	0	0	27
46	DET1040	inner membrane protein, 60 kDa	0	0	0	0	0	2	0	0	28
46	DET1046	ribosomal protein S6	0	0	0	0	0	2	0	0	29
46	DET1257	acetylglutamate kinase( EC:2.7.2.-,EC:2.7.2.8 )	0	0	0	0	0	2	0	0	30
46	DET1260	argininosuccinate synthase( EC:6.3.4.5 )	0	0	0	0	0	2	0	0	31
46	DET1266	degV family protein	0	0	0	0	0	2	0	0	32
46	DET1275	ribosomal protein L32	0	0	0	0	0	2	0	0	33
46	DET1276	malonyl CoA-acyl carrier protein transacylase( EC:2.3.1.39 )	0	0	0	0	0	2	0	0	34
46	DET1340	ABC transporter, permease protein, putative	0	0	0	0	0	2	0	0	35
46	DET1543	hypothetical protein	1	0	0	0	1	2	0	0	36
46	DET1595	ApbE/NosX family protein	0	0	0	0	1	2	0	0	37	46
47	DET0163	reductive dehalogenase anchoring protein, putative	1	0	0	0	1	0	0	0	1
47	DET0164	hypothetical protein	1	0	0	0	2	0	0	0	2
47	DET0165	ISDet2, transposase orfA	1	0	0	0	3	0	0	0	3
47	DET0166	ISDet2, transposase orfB	1	0	0	0	4	0	0	0	4	47
48	DET0031	hypothetical protein	0	0	0	0	0	0	0	0	1
48	DET0102	molybdopterin oxidoreductase, membrane subunit, putative( EC:1.2.7.- )	0	1	0	0	0	1	0	0	2
48	DET0130	response regulator	0	0	0	0	0	1	0	0	3
48	DET0192	cvpA family protein	0	0	0	0	0	1	0	0	4
48	DET0368	prolyl-tRNA synthetase( EC:6.1.1.15 )	0	0	0	0	0	1	0	0	5
48	DET0749	hypoxanthine phosphoribosyltransferase( EC:2.4.2.8 )	0	0	0	0	0	1	0	0	6
48	DET0769	protease family protein	0	0	0	0	0	1	0	0	7
48	DET1016	sensory box sensor histidine kinase/response regulator	0	0	0	0	0	1	0	0	8
48	DET1051	hypothetical protein	0	0	0	1	0	1	0	1	9
48	DET1307	hypothetical protein	0	0	0	0	0	1	0	1	10
48	DET1351	type II secretion system protein GspE	0	0	0	0	0	1	0	1	11
48	DET1357	hypothetical protein	0	0	0	0	0	1	0	1	12
48	DET1360	general secretion family protein	0	0	0	0	0	1	0	1	13
48	DET1604	2-amino-4-hydroxy-6- hydroxymethyldihydropteridine pyrophosphokinase( EC:2.7.6.3 )	0	0	0	0	0	1	0	1	14
48	DET1623	desulforedoxin, putative	0	0	0	0	0	1	0	1	15	48
49	DET0085	hypothetical protein	1	0	0	0	1	0	0	0	1
49	DET0211	glycosyl transferase, group 1 family protein	0	0	0	0	1	0	0	0	2
49	DET0757	hypothetical protein	0	0	0	0	1	0	0	0	3
49	DET0817	ABC transporter, ATP-binding protein( EC:3.6.3.34 )	0	0	0	0	1	0	0	0	4
49	DET0875	reductive dehalogenase anchoring protein, putative	1	0	0	0	2	0	0	0	5
49	DET1007	redox-active disulfide protein 2	0	0	0	0	2	0	0	0	6
49	DET1068	site-specific recombinase, phage integrase family, truncation	0	0	0	1	2	0	0	1	7
49	DET1077	hypothetical protein	0	0	0	1	2	0	0	2	8
49	DET1081	hypothetical protein	0	0	0	1	2	0	0	3	9
49	DET1160	molybdenum ABC transporter, permease protein	0	0	0	0	2	0	0	3	10
49	DET1180	ABC transporter, ATP-binding/permease protein	0	0	0	0	2	0	0	3	11
49	DET1243	hypothetical protein	0	0	0	0	2	0	0	3	12
49	DET1453	hypothetical protein	0	0	0	0	2	0	0	3	13
49	DET1496	hypothetical protein	0	0	0	0	2	0	0	3	14
49	DET1503	ferrous iron transport protein B, putative	0	0	0	0	2	0	0	3	15
49	DET1513	ATPase, AAA family protein	1	0	0	0	3	0	0	3	16
49	DET1523	response regulator	1	0	0	0	4	0	0	3	17
49	DET1542	hypothetical protein	1	0	0	0	5	0	0	3	18
49	DET1566	transcriptional regulator, MerR family	0	0	0	0	5	0	0	3	19	49
50	DET0091	hypothetical protein	1	0	0	0	1	0	0	0	1
50	DET0124	hypothetical protein	0	0	0	0	1	0	0	0	2
50	DET0160	DNA polymerase domain protein	1	0	0	0	2	0	0	0	3
50	DET0221	L-lysine 2,3-aminomutase, putative/acetyltransferase, GNAT family( EC:5.4.3.2 )	0	0	0	0	2	0	0	0	4
50	DET0230	TM2 domain protein	1	0	0	0	3	0	0	0	5
50	DET0370	membrane-associated zinc metalloprotease, putative	0	0	0	0	3	0	0	0	6
50	DET0408	cation channel family protein	0	0	0	0	3	0	0	0	7
50	DET0732	mercuric reductase, putative( EC:1.16.1.1 )	0	1	0	0	3	1	0	0	8
50	DET0881	hypothetical protein	1	0	0	0	4	1	0	0	9
50	DET1154	nitrogenase molybdenum-iron protein, beta subunit( EC:1.18.6.1 )	0	0	0	0	4	1	0	0	10
50	DET1232	sensor histidine kinase	0	0	0	0	4	1	0	0	11
50	DET1394	ornithine carbamoyltransferase( EC:2.1.3.3 )	0	0	0	0	4	1	0	0	12
50	DET1530	sensor histidine kinase	1	0	0	0	5	1	0	0	13
50	DET1584	hypothetical protein	0	0	0	0	5	1	0	0	14	50
51	DET0531	glucosamine--fructose-6-phosphate aminotransferase, isomerizing( EC:2.6.1.16 )	0	0	0	0	0	0	0	0	1
51	DET0629	D-ala D-ala ligase( EC:6.3.2.4 )	0	0	0	0	0	0	0	0	2
51	DET0783	translin family protein	0	0	0	0	0	0	0	0	3
51	DET0982	ribosome-binding factor A	0	0	0	0	0	0	0	0	4
51	DET1141	glycosyl transferase/polysaccharide deacetylase family protein	0	0	0	0	0	0	0	0	5
51	DET1202	carbamoyl-phosphate synthase, large subunit( EC:6.3.5.5 )	0	0	0	0	0	0	0	0	6
51	DET1203	dihydroorotate dehydrogenase, electron transfer subunit	0	0	0	0	0	0	0	0	7
51	DET1609	Ser/Thr protein phosphatase family protein	0	0	0	0	0	0	0	0	8	51
52	DET_tRNA.Leu.2	#N/A	0	0	0	0	0	0	0	0	1
52	DET0941	high-affinity branched chain amino acid ABC transporter, ATP-binding protein	0	0	0	0	0	0	0	0	2
52	DET1219	DNA mismatch repair protein	0	0	0	0	0	0	0	0	3
52	DET1335	glutamyl-tRNA(Gln) amidotransferase, A subunit( EC:6.3.5.7,EC:6.3.5.6 )	0	0	0	0	0	0	0	0	4
52	DET1547	prephenate dehydratase( EC:4.2.1.51 )	1	0	0	0	1	0	0	0	5	52
53	DET1034	hypothetical protein	0	0	0	0	0	0	0	0	1
53	DET1035	tryptophan synthase subunit beta( EC:4.2.1.20 )	0	0	0	0	0	0	0	0	2
53	DET1481	anthranilate synthase component I( EC:4.1.3.27 )	0	0	0	0	0	0	0	0	3
53	DET1482	anthranilate synthase component II( EC:4.1.3.27 )	0	0	0	0	0	0	0	0	4
53	DET1483	anthranilate phosphoribosyltransferase( EC:2.4.2.18 )	0	0	0	0	0	0	0	0	5
53	DET1484	indole-3-glycerol phosphate synthase( EC:4.1.1.48 )	0	0	0	0	0	0	0	0	6
53	DET1485	N-(5'phosphoribosyl)anthranilate isomerase( EC:5.3.1.24 )	0	0	0	0	0	0	0	0	7
53	DET1486	3-deoxy-7-phosphoheptulonate synthase( EC:2.5.1.54 )	0	0	0	0	0	0	0	0	8
53	DET1488	tryptophan synthase, alpha subunit( EC:4.2.1.20 )	0	0	0	0	0	0	0	0	9	53
54	DET0185	formate dehydrogenase accessory protein FdhE, putative	0	0	0	0	0	0	0	0	1
54	DET0371	1-deoxy-D-xylulose 5-phosphate reductoisomerase( EC:1.1.1.267 )	0	0	0	0	0	0	0	0	2
54	DET0398	ubiquinone/menaquinone biosynthesis methlytransferase UbiE, putative( EC:2.1.1.-,EC:2.1.1.163 )	0	0	0	0	0	0	0	0	3
54	DET0400	3-dehydroquinate synthase family protein	0	0	0	0	0	0	0	0	4
54	DET0402	methyltransferase, UbiE/COQ5 family	0	0	0	0	0	0	0	0	5
54	DET0418	amino acid ABC transporter, permease protein, His/Glu/Gln/Arg/opine family	0	0	0	0	0	0	0	0	6
54	DET0433	hypothetical protein	0	0	0	0	0	0	0	0	7
54	DET0461	chorismate mutase/prephenate dehydratase( EC:4.2.1.51,EC:5.4.99.5 )	0	0	0	0	0	0	0	0	8
54	DET0476	ribosomal protein L23	0	0	0	0	0	0	0	0	9
54	DET0484	ribosomal protein L14	0	0	0	0	0	0	0	0	10
54	DET0493	ribosomal protein L15	0	0	0	0	0	0	0	0	11
54	DET0509	hypothetical protein( EC:5.3.1.8,EC:5.3.1.9 )	0	0	0	0	0	0	0	0	12
54	DET0516	hypothetical protein	0	0	0	0	0	0	0	0	13
54	DET0553	deoxyguanosinetriphosphate triphosphohydrolase-like protein( EC:3.1.5.1 )	0	0	0	0	0	0	0	0	14
54	DET0558	ATP synthase F0, A subunit( EC:3.6.3.14 )	0	0	0	0	0	0	0	0	15
54	DET0564	ATP synthase subunit B( EC:3.6.3.14 )	0	1	0	0	0	1	0	0	16
54	DET0565	ATP synthase F1, epsilon subunit( EC:3.6.3.14 )	0	1	0	0	0	2	0	0	17
54	DET0576	aminotransferase, classes I and II	0	0	0	0	0	2	0	0	18
54	DET0592	hypothetical protein	0	0	1	0	0	2	1	0	19
54	DET0715	metallopeptidase, M24 family( EC:3.4.11.9 )	0	0	0	0	0	2	1	0	20
54	DET0845	ATP phosphoribosyltransferase, putaitve( EC:2.4.2.17 )	0	0	0	0	0	2	1	0	21
54	DET0928	proton-translocating NADH-quinone oxidoreductase, I subunit( EC:1.6.5.3 )	0	1	0	0	0	3	1	0	22
54	DET0932	proton-translocating NADH-quinone oxidoreductase, M subunit( EC:1.6.5.3 )	0	1	0	0	0	4	1	0	23
54	DET0977	CDP-alcohol phosphatidyltransferase family protein( EC:2.7.8.5 )	0	0	1	0	0	4	2	0	24
54	DET1028	hypothetical protein	0	0	0	0	0	4	2	0	25
54	DET1137	radical SAM domain protein	0	0	0	0	0	4	2	0	26
54	DET1226	non-canonical purine NTP pyrophosphatase, RdgB/HAM1 family( EC:3.6.1.15 )	0	0	0	0	0	4	2	0	27
54	DET1240	peptidyl-prolyl cis-trans isomerase, cyclophilin-type( EC:5.2.1.8 )	0	0	0	0	0	4	2	0	28
54	DET1263	DAK2 domain protein	0	0	0	0	0	4	2	0	29
54	DET1264	degV family protein	0	0	0	0	0	4	2	0	30
54	DET1279	acyl carrier protein	0	0	0	0	0	4	2	0	31
54	DET1284	hypothetical protein	0	0	0	0	0	4	2	0	32
54	DET1338	DNA-binding protein	0	0	0	0	0	4	2	0	33
54	DET1339	ABC transporter, ATP-binding protein	0	0	0	0	0	4	2	0	34	54
55	DET0026	potassium uptake protein, putative	0	0	0	0	0	0	0	0	1
55	DET0098	hypothetical protein	0	0	0	0	0	0	0	0	2
55	DET0155	resolvase domain protein	0	0	0	0	0	0	0	0	3
55	DET0328	hypothetical protein	0	0	0	0	0	0	0	0	4
55	DET0431	sensory box sensor histidine kinase	0	0	0	0	0	0	0	0	5
55	DET0441	excinuclease ABC subunit B	0	0	0	0	0	0	0	0	6
55	DET0614	hydrogenase, group 3, VhuG subunit, putative( EC:1.12.99.- )	0	0	0	0	0	0	0	0	7
55	DET0622	radical SAM domain protein	0	0	0	0	0	0	0	0	8
55	DET0800	hypothetical protein	0	0	0	0	0	0	0	0	9
55	DET0851	sodium extrusion protein NatA, putative	0	0	0	0	0	0	0	0	10
55	DET0973	dihydrodipicolinate synthase( EC:4.2.1.52 )	0	0	1	0	0	0	1	0	11
55	DET1427	chaperonin GroES	0	0	0	0	0	0	1	0	12
55	DET1517	hypothetical protein	1	0	0	0	1	0	1	0	13	55
56	DET0065	virulence-related protein	0	0	0	0	0	0	0	0	1
56	DET0082	hypothetical protein	1	0	0	0	1	0	0	0	2
56	DET0158	hypothetical protein	1	0	0	0	2	0	0	0	3
56	DET0237	transcriptional regulator, putative	1	0	0	0	3	0	0	0	4
56	DET0314	hypothetical protein	1	0	0	0	4	0	0	0	5
56	DET0356	hypothetical protein	0	0	0	0	4	0	0	0	6
56	DET0362	hypothetical protein	0	0	0	0	4	0	0	0	7
56	DET0522	hypothetical protein	0	0	0	0	4	0	0	0	8
56	DET1062	hypothetical protein	0	0	0	1	4	0	0	1	9
56	DET1165	hypothetical protein	0	0	0	0	4	0	0	1	10
56	DET1177	hypothetical protein	0	0	0	0	4	0	0	1	11
56	DET1245	TfoX domain protein	0	0	0	0	4	0	0	1	12
56	DET1254	hypothetical protein	0	0	0	0	4	0	0	1	13
56	DET1380	hypothetical protein	0	0	0	0	4	0	0	1	14
56	DET1514	hypothetical protein	1	0	0	0	5	0	0	1	15
56	DET1521	reductive dehalogenase anchoring protein, putative	1	0	0	0	6	0	0	1	16
56	DET1576	methylglyoxal synthase, putative( EC:4.2.3.3 )	0	1	0	0	6	1	0	1	17	56
57	DET0095	ferrous iron transport protein B	0	0	0	0	0	0	0	0	1
57	DET0579	hypothetical protein	0	0	0	0	0	0	0	0	2
57	DET1083	head-tail adaptor, putative	0	0	0	1	0	0	0	1	3
57	DET1084	DNA packaging protein, putative	0	0	0	1	0	0	0	2	4
57	DET1089	virulence-related protein	0	0	0	1	0	0	0	3	5
57	DET1090	hypothetical protein	0	0	0	1	0	0	0	4	6
57	DET1097	hypothetical protein	0	0	0	1	0	0	0	5	7
57	DET1234	hypothetical protein	0	0	0	0	0	0	0	5	8
57	DET1575	NADH dehydrogenase subunit N( EC:1.6.99.5 )	0	1	0	0	0	1	0	5	9	57
58	DET0136	sensory box sensor histidine kinase( EC:2.7.13.3 )	0	0	0	0	0	0	0	0	1
58	DET0379	phosphoribosylformylglycinamidine synthase II( EC:6.3.5.3 )	0	0	0	0	0	0	0	0	2
58	DET0388	methionyl-tRNA synthetase( EC:6.1.1.10 )	0	0	0	0	0	0	0	0	3
58	DET0409	polyA polymerase family protein( EC:2.7.7.19 )	0	0	0	0	0	0	0	0	4
58	DET0717	DNA topoisomerase I( EC:5.99.1.2 )	0	0	0	0	0	0	0	0	5
58	DET0789	pseudouridine synthase, RsuA family( EC:5.4.99.22 )	0	0	0	0	0	0	0	0	6
58	DET0872	membrane protein, MmpL family	0	0	0	0	0	0	0	0	7
58	DET0962	tRNA modification enzyme, MiaB family	0	0	0	0	0	0	0	0	8
58	DET0974	puromycin N-acetyltransferase, homolog	0	0	0	0	0	0	0	0	9
58	DET1121	hypothetical protein	0	0	0	0	0	0	0	0	10
58	DET1124	nitrogen regulatory protein P-II	0	0	1	0	0	0	1	0	11
58	DET1502	major facilitator family protein	0	0	0	0	0	0	1	0	12
58	DET1629	radical SAM domain protein	0	0	0	0	0	0	1	0	13	58
59	DET0359	hypothetical protein	0	0	0	0	0	0	0	0	1
59	DET0395	glycoprotease family protein/hydrolase, beta-phosphoglucomutase family	0	0	0	0	0	0	0	0	2
59	DET0455	HIT domain protein	0	0	1	0	0	0	1	0	3
59	DET0462	chorismate synthase( EC:4.2.3.5 )	0	0	0	0	0	0	1	0	4
59	DET0743	cofactor-independent phosphoglycerate mutase( EC:5.4.2.1 )	0	0	0	0	0	0	1	0	5
59	DET0794	ABC transporter, ATP-binding protein	0	0	0	0	0	0	1	0	6
59	DET0938	high-affinity branched-chain amino acid ABC transporter, ATP-binding protein	0	0	0	0	0	0	1	0	7
59	DET0945	high-affinity branched-chain amino acid ABC transporter, permease protein, putative	0	0	0	0	0	0	1	0	8
59	DET1142	hypothetical protein	0	0	0	0	0	0	1	0	9
59	DET1493	peptide ABC transporter, permease protein	0	0	0	0	0	0	1	0	10	59
60	DET0246	cobalamin biosynthesis protein CobD( EC:6.3.1.10 )	0	0	0	0	0	0	0	0	1
60	DET0353	hypothetical protein	0	0	0	0	0	0	0	0	2
60	DET0393	iojap-like protein	0	0	0	0	0	0	0	0	3
60	DET0548	DNA-binding protein	0	0	0	0	0	0	0	0	4
60	DET0597	hypothetical protein	0	0	0	0	0	0	0	0	5
60	DET0828	3-isopropylmalate dehydratase, large subunit( EC:4.2.1.35,EC:4.2.1.33 )	0	0	0	0	0	0	0	0	6
60	DET0829	membrane protein, MgtC / SapB family	0	0	0	0	0	0	0	0	7
60	DET0879	HNH endonuclease family protein	1	0	0	0	1	0	0	0	8
60	DET1113	hypothetical protein	0	0	0	1	1	0	0	1	9
60	DET1115	type II restriction endonuclease, putative	0	0	0	1	1	0	0	2	10
60	DET1118	acetyltransferase, GNAT family	0	0	0	1	1	0	0	3	11	60
61	DET1099	hypothetical protein	0	0	0	1	0	0	0	1	1
61	DET1100	DNA-dependent DNA polymerase, family A( EC:2.7.7.7 )	0	0	0	1	0	0	0	2	2
61	DET1101	hypothetical protein	0	0	0	1	0	0	0	3	3
61	DET1102	hypothetical protein	0	0	0	1	0	0	0	4	4
61	DET1103	hypothetical protein	0	0	0	1	0	0	0	5	5	61
62	DET0297	hypothetical protein	1	0	0	0	1	0	0	0	1
62	DET0298	hypothetical protein	1	0	0	0	2	0	0	0	2
62	DET0299	transcriptional regulator, Crp/Fnr family	1	0	0	0	3	0	0	0	3
62	DET0300	DNA-binding response regulator	1	0	0	0	4	0	0	0	4
62	DET0316	DNA-binding response regulator	1	0	0	0	5	0	0	0	5
62	DET1017	hypothetical protein	0	0	0	0	5	0	0	0	6	62
63	DET0460	prephenate dehydrogenase( EC:1.3.1.12 )	0	0	0	0	0	0	0	0	1
63	DET0464	shikimate kinase( EC:2.7.1.71 )	0	0	0	0	0	0	0	0	2
63	DET0465	shikimate 5-dehydrogenase( EC:1.1.1.25 )	0	0	0	0	0	0	0	0	3
63	DET0466	3-dehydroquinate dehydratase, type I( EC:4.2.1.10 )	0	0	0	0	0	0	0	0	4
63	DET0467	3-dehydroquinate synthase( EC:4.2.3.4 )	0	0	0	0	0	0	0	0	5
63	DET0468	3-deoxy-7-phosphoheptulonate synthase( EC:2.5.1.54 )	0	0	0	0	0	0	0	0	6	63
64	DET0014	hypothetical protein	0	0	0	0	0	0	0	0	1
64	DET0023	hypothetical protein	0	0	0	0	0	0	0	0	2
64	DET0197	hypothetical protein	0	0	0	0	0	0	0	0	3
64	DET0198	glutaredoxin family protein	0	0	0	0	0	0	0	0	4
64	DET0219	PBS lyase HEAT-like repeat domain protein	0	0	0	0	0	0	0	0	5
64	DET0445	holo-(acyl-carrier-protein) synthase( EC:2.7.8.7 )	0	0	0	0	0	0	0	0	6
64	DET0446	[Fe] hydrogenase, HymA subunit, putative( EC:1.6.5.3 )	0	0	0	0	0	0	0	0	7
64	DET0527	TldD/PmbA family protein	0	0	0	0	0	0	0	0	8
64	DET0765	hypothetical protein	0	0	0	0	0	0	0	0	9
64	DET0802	aspartate 1-decarboxylase precursor( EC:4.1.1.11 )	0	0	0	0	0	0	0	0	10
64	DET0813	ABC transporter, ATP-binding protein	0	0	0	0	0	0	0	0	11
64	DET0952	hypothetical protein	0	0	0	0	0	0	0	0	12
64	DET0954	Hsp20/alpha crystallin family protein	0	0	0	0	0	0	0	0	13
64	DET0955	bacterioferritin domain protein	0	0	0	0	0	0	0	0	14
64	DET1049	HD domain protein	0	0	0	0	0	0	0	0	15
64	DET1057	hypothetical protein	0	0	0	1	0	0	0	1	16
64	DET1253	hypothetical protein	0	0	0	0	0	0	0	1	17
64	DET1303	fasciclin domain protein	0	0	0	0	0	0	0	1	18
64	DET1322	hypothetical protein	0	0	0	0	0	0	0	1	19
64	DET1324	hypothetical protein( EC:1.6.5.3,EC:1.6.99.3 )	0	0	0	0	0	0	0	1	20
64	DET1348	RNA polymerase sigma-70 factor, ECF subfamily	0	0	0	0	0	0	0	1	21
64	DET1355	hypothetical protein	0	0	0	0	0	0	0	1	22
64	DET1449	membrane protein, MarC family	0	0	0	0	0	0	0	1	23
64	DET1459	ribosomal subunit interface protein, putative	0	0	0	0	0	0	0	1	24
64	DET1585	hypothetical protein	0	0	0	0	0	0	0	1	25
64	DET1589	divalent cation tolerance protein CutA	0	0	0	0	0	0	0	1	26	64
65	DET0483	ribosomal protein S17	0	0	0	0	0	0	0	0	1
65	DET0495	adenylate kinase( EC:2.7.4.3 )	0	0	0	0	0	0	0	0	2
65	DET0561	ATP synthase F1, delta subunit( EC:3.6.3.14 )	0	1	0	0	0	1	0	0	3
65	DET0927	proton-translocating NADH-quinone oxidoreductase, H subunit( EC:1.6.5.3 )	0	1	0	0	0	2	0	0	4
65	DET0929	proton-translocating NADH-quinone oxidoreductase, J subunit( EC:1.6.5.3 )	0	1	0	0	0	3	0	0	5
65	DET0995	preprotein translocase, SecE subunit	0	0	0	0	0	3	0	0	6
65	DET1045	single-strand binding protein	0	0	0	0	0	3	0	0	7
65	DET1187	6,7-dimethyl-8-ribityllumazine synthase( EC:2.5.1.78 )	0	0	0	0	0	3	0	0	8
65	DET1596	transcriptional regulator, putative	0	0	0	0	0	3	0	0	9
65	DET1602	twin-arginine translocation protein, TatA/E family	0	0	0	0	0	3	0	0	10	65
66	DET0100	hypothetical protein	0	0	0	0	0	0	0	0	1
66	DET0109	hydrogenase maturation protease( EC:3.4.24.- )	0	0	0	0	0	0	0	0	2
66	DET0110	[Ni/Fe] hydrogenase, group 1, large subunit, putative( EC:1.12.99.6 )	0	0	0	0	0	0	0	0	3
66	DET0111	[Ni/Fe] hydrogenase, group 1, small subunit, putative( EC:1.12.99.6 )	0	1	0	0	0	1	0	0	4
66	DET0145	[Fe] hydrogenase, HymA subunit, putative( EC:1.6.5.3 )	0	0	0	0	0	1	0	0	5
66	DET0146	[Fe] hydrogenase, HymB subunit, putative( EC:1.6.5.3 )	0	1	0	0	0	2	0	0	6
66	DET0147	[Fe] hydrogenase, large subunit HymC, putative( EC:1.6.5.3 )	0	1	0	0	0	3	0	0	7
66	DET0148	[Fe] hydrogenase, HymD subunit, putative	0	1	0	0	0	4	0	0	8
66	DET0187	formate dehydrogenase, alpha subunit( EC:1.2.1.2 )	0	1	0	0	0	5	0	0	9
66	DET0436	Serine hydroxymethyltransferase( EC:2.1.2.1 )	0	0	0	0	0	5	0	0	10
66	DET0648	hypothetical protein	0	0	0	0	0	5	0	0	11
66	DET0827	3-isopropylmalate dehydratase, small subunit( EC:4.2.1.33,EC:4.2.1.35 )	0	0	0	0	0	5	0	0	12
66	DET0924	proton-translocating NADH-quinone oxidoreductase, B subunit( EC:1.6.5.3 )	0	1	0	0	0	6	0	0	13
66	DET0939	hypothetical protein	0	0	0	0	0	6	0	0	14
66	DET0947	indolepyruvate ferredoxin oxidoreductase, alpha subunit( EC:1.2.7.8 )	0	0	0	0	0	6	0	0	15
66	DET0972	aspartate-semialdehyde dehydrogenase( EC:1.2.1.11 )	0	0	0	0	0	6	0	0	16
66	DET0991	ribosomal protein L10	0	0	0	0	0	6	0	0	17
66	DET1255	twitching mobility protein	0	0	0	0	0	6	0	0	18
66	DET1549	preprotein translocase, SecG subunit	1	0	0	0	1	6	0	0	19	66
67	DET0004	DNA gyrase, B subunit( EC:5.99.1.3 )	0	0	0	0	0	0	0	0	1
67	DET0056	hypothetical protein	0	0	0	0	0	0	0	0	2
67	DET0458	inorganic polyphosphate/ATP-NAD kinase, putative( EC:2.7.1.23 )	0	0	0	0	0	0	0	0	3
67	DET0546	excinuclease ABC, A subunit	0	0	0	0	0	0	0	0	4
67	DET0603	DNA-directed RNA polymerase, beta subunit( EC:2.7.7.6 )	0	0	0	0	0	0	0	0	5
67	DET0709	trigger factor	0	0	0	0	0	0	0	0	6
67	DET0797	acid phosphatase SurE( EC:3.1.3.5 )	0	0	0	0	0	0	0	0	7
67	DET0983	translation initiation factor IF-2	0	0	0	0	0	0	0	0	8
67	DET1129	imidazoleglycerol phosphate synthase, cyclase subunit( EC:4.1.3.- )	0	0	1	0	0	0	1	0	9
67	DET1164	iron-sulfur cluster-binding protein	0	0	0	0	0	0	1	0	10
67	DET1210	peptide chain release factor 1	0	0	1	0	0	0	2	0	11
67	DET1281	transcription-repair coupling factor( EC:3.6.4.- )	0	0	0	0	0	0	2	0	12
67	DET1472	NHL/RHS/YD repeat protein	0	0	0	0	0	0	2	0	13
67	DET1591	methyltransferase, UbiE/COQ5 family	0	0	0	0	0	0	2	0	14
67	DET1628	metallo-beta-lactamase family protein	0	0	0	0	0	0	2	0	15
67	DET1635	cofactor-independent phosphoglycerate mutase( EC:5.4.2.1 )	0	0	1	0	0	0	3	0	16	67
68	DET0084	hypothetical protein	1	0	0	0	1	0	0	0	1
68	DET0092	DNA-binding response regulator, LuxR family	1	0	0	0	2	0	0	0	2
68	DET0262	hypothetical protein	0	0	0	1	2	0	0	1	3
68	DET0263	hypothetical protein	0	0	0	1	2	0	0	2	4
68	DET0302	reductive dehalogenase, putative	1	0	0	0	3	0	0	2	5
68	DET0550	hypothetical protein	0	0	0	0	3	0	0	2	6
68	DET1162	transcriptional regulator, putative	0	0	0	0	3	0	0	2	7
68	DET1290	NUDIX domain protein	0	0	0	0	3	0	0	2	8
68	DET1479	hypothetical protein	0	0	0	0	3	0	0	2	9
68	DET1533	hypothetical protein	1	0	0	0	4	0	0	2	10	68
69	DET0020	transcriptional regulator, Fur family	0	0	0	0	0	0	0	0	1
69	DET0035	guanylate kinase( EC:2.7.4.8 )	0	0	0	0	0	0	0	0	2
69	DET0321	lipoprotein, putative	1	0	0	0	1	0	0	0	3
69	DET0326	hypothetical protein	0	0	0	0	1	0	0	0	4
69	DET0411	putative NodJ	0	0	0	0	1	0	0	0	5
69	DET0477	50S ribosomal protein L2	0	0	0	0	1	0	0	0	6
69	DET0504	tRNA pseudouridine synthase A( EC:5.4.99.12 )	0	0	0	0	1	0	0	0	7
69	DET0542	thioredoxin-disulfide reductase( EC:1.8.1.9 )	0	0	0	0	1	0	0	0	8
69	DET0578	lysyl-tRNA synthetase( EC:6.1.1.6 )	0	0	0	0	1	0	0	0	9
69	DET0632	cation ABC transporter, ATP-binding protein( EC:3.6.3.- )	0	0	0	0	1	0	0	0	10
69	DET0660	cobinamide kinase/cobinamide phosphate guanylyltransferase( EC:2.7.1.156,EC:2.7.7.62 )	0	0	0	0	1	0	0	0	11
69	DET0727	pyruvic-ferredoxin oxidoreductase, beta subunit( EC:1.2.7.1 )	0	0	0	0	1	0	0	0	12
69	DET0744	phosphoglycerate kinase( EC:2.7.2.3 )	0	0	0	0	1	0	0	0	13
69	DET0796	S-adenosylmethionine:tRNA ribosyltransferase-isomerase( EC:5.- )	0	0	0	0	1	0	0	0	14
69	DET1125	ammonium transporter	0	0	0	0	1	0	0	0	15
69	DET1386	hypothetical protein	0	0	0	0	1	0	0	0	16
69	DET1494	peptide ABC transporter, periplasmic peptide-binding protein	0	0	0	0	1	0	0	0	17	69
70	DET0061	cysteinyl-tRNA synthetase( EC:6.1.1.16 )	0	0	0	0	0	0	0	0	1
70	DET0403	Ser/Thr protein phosphatase family protein	0	0	0	0	0	0	0	0	2
70	DET0524	PBS lyase HEAT-like repeat domain protein	0	0	0	0	0	0	0	0	3
70	DET0953	copper-translocating P-type ATPase( EC:3.6.3.4 )	0	0	0	0	0	0	0	0	4
70	DET1059	sensor histidine kinase( EC:2.7.13.3 )	0	0	0	1	0	0	0	1	5
70	DET1313	protein of unknown function /conserved hypothetical protein TIGR00296	0	0	0	0	0	0	0	1	6
70	DET1346	carbohydrate kinase, PfkB family( EC:2.7.1.56 )	0	0	0	0	0	0	0	1	7
70	DET1391	DNA-directed DNA polymerase I( EC:2.7.7.7 )	0	0	0	0	0	0	0	1	8
70	DET1605	6-pyruvoyl tetrahydrobiopterin synthase, putative( EC:4.2.3.12 )	0	0	0	0	0	0	0	1	9	70
71	DET0149	hydrolase, alpha/beta fold family( EC:3.1.1.23 )	0	1	0	0	0	1	0	0	1
71	DET0336	DNA-binding protein, putative	0	0	0	0	0	1	0	0	2
71	DET0347	hypothetical protein	0	0	0	0	0	1	0	0	3
71	DET0570	peptide chain release factor 2, programmed frameshift	0	0	0	0	0	1	0	0	4
71	DET0618	thiol-disulfide oxidoreductase, putative	0	0	0	0	0	1	0	0	5
71	DET0661	thioredoxin	0	0	0	0	0	1	0	0	6
71	DET0669	carbon monoxide dehydrogenase nickel-insertion accessory protein	0	0	0	0	0	1	0	0	7
71	DET0714	translation elongation factor P	0	0	0	0	0	1	0	0	8
71	DET0918	hypothetical protein	0	0	0	0	0	1	0	0	9
71	DET0950	hypothetical protein	0	0	0	0	0	1	0	0	10
71	DET0951	nifU domain protein	0	0	0	0	0	1	0	0	11
71	DET1003	hypothetical protein	0	0	0	0	0	1	0	0	12
71	DET1013	hypothetical protein	0	0	0	0	0	1	0	0	13
71	DET1370	conserved hypothetical protein TIGR00043	0	0	0	0	0	1	0	0	14
71	DET1430	hydrogenase nickel insertion protein HypA	0	0	0	0	0	1	0	0	15
71	DET1431	hydrogenase accessory protein HypB	0	0	0	0	0	1	0	0	16
71	DET1432	[NiFe] hydrogenase maturation protein HypF	0	0	0	0	0	1	0	0	17
71	DET1468	hypothetical protein	0	0	0	0	0	1	0	0	18
71	DET1506	SsrA-binding protein	0	0	0	0	0	1	0	0	19
71	DET1520	transcriptional regulator, MarR family	1	0	0	0	1	1	0	0	20
71	DET1597	hypothetical protein	0	0	0	0	1	1	0	0	21
71	DET1603	dihydropteroate synthase( EC:2.5.1.15 )	0	0	0	0	1	1	0	0	22
71	DET1632	NifU-like protein	0	0	0	0	1	1	0	0	23	71
72	DET0333	protein-export membrane protein SecD	0	0	0	0	0	0	0	0	1
72	DET0426	metallo-beta-lactamase family protein	0	0	0	0	0	0	0	0	2
72	DET0450	isocitrate dehydrogenase, putative( EC:1.1.1.41 )	0	0	1	0	0	0	1	0	3
72	DET0514	hypothetical protein	0	0	0	0	0	0	1	0	4
72	DET0543	fatty acid/phospholipid synthesis protein( EC:2.3.1.15 )	0	0	0	0	0	0	1	0	5
72	DET0607	hypothetical protein	0	0	0	0	0	0	1	0	6
72	DET0671	formate--tetrahydrofolate ligase( EC:6.3.4.3 )	0	0	0	0	0	0	1	0	7
72	DET0737	GTP-binding protein, putative	0	0	0	0	0	0	1	0	8
72	DET0839	phosphoribosylaminoimidazole carboxylase, catalytic subunit( EC:5.4.99.18 )	0	0	0	0	0	0	1	0	9
72	DET0933	proton-translocating NADH-quinone oxidoreductase, N subunit( EC:1.6.5.3 )	0	1	0	0	0	1	1	0	10
72	DET0940	AMP-binding enzyme( EC:6.2.1.30 )	0	0	0	0	0	1	1	0	11
72	DET0942	lipoprotein, putative	0	0	0	0	0	1	1	0	12
72	DET1194	hypothetical protein	0	0	0	0	0	1	1	0	13
72	DET1261	argininosuccinate lyase( EC:4.3.2.1 )	0	0	1	0	0	1	2	0	14
72	DET1418	nicotinate phosphoribosyltransferase( EC:2.4.2.11 )	0	0	0	0	0	1	2	0	15
72	DET1435	hydrogenase expression/formation protein HypE	0	0	0	0	0	1	2	0	16
72	DET1492	peptide ABC transporter, permease protein	0	0	0	0	0	1	2	0	17
72	DET1611	hypothetical protein	0	0	0	0	0	1	2	0	18	72
73	DET0011	DNA polymerase IV, putative( EC:2.7.7.7 )	0	0	0	0	0	0	0	0	1
73	DET0334	polyA polymerase family protein( EC:2.7.7.19 )	0	0	0	0	0	0	0	0	2
73	DET0375	uridylate kinase( EC:2.7.4.22 )	0	0	0	0	0	0	0	0	3
73	DET0389	heptaprenyl diphosphate synthase component II( EC:2.5.1.90 )	0	0	0	0	0	0	0	0	4
73	DET0397	thiamine-monophosphate kinase( EC:2.7.4.16 )	0	0	0	0	0	0	0	0	5
73	DET0538	ATP-binding protein, DnaC family	0	0	0	0	0	0	0	0	6
73	DET0571	hypothetical protein	0	0	0	0	0	0	0	0	7
73	DET0581	hypothetical protein	0	0	0	0	0	0	0	0	8
73	DET0602	riboflavin biosynthesis protein RibF( EC:2.7.1.26,EC:2.7.7.2 )	0	0	0	0	0	0	0	0	9
73	DET0631	cation ABC transporter, periplasmc-binding protein	0	0	0	0	0	0	0	0	10
73	DET0713	PHP domain protein	0	0	0	0	0	0	0	0	11
73	DET0742	triosephosphate isomerase( EC:5.3.1.1 )	0	0	0	0	0	0	0	0	12
73	DET0787	glycyl-tRNA synthetase( EC:6.1.1.14 )	0	0	0	0	0	0	0	0	13
73	DET0790	phosphoribosyl transferase domain protein	0	0	0	0	0	0	0	0	14
73	DET0857	ABC transporter, ATP-binding protein	0	0	0	0	0	0	0	0	15
73	DET0919	hypothetical protein	0	0	0	0	0	0	0	0	16
73	DET1021	hypothetical protein	0	0	0	0	0	0	0	0	17
73	DET1127	hypothetical protein	0	0	0	0	0	0	0	0	18
73	DET1308	hydrolase, alpha/beta fold family	0	0	0	0	0	0	0	0	19
73	DET1309	ATPase, AAA family	0	0	0	0	0	0	0	0	20
73	DET1396	conserved hypothetical protein TIGR00023( EC:2.3.1.15 )	0	0	0	0	0	0	0	0	21
73	DET1409	transaldolase( EC:2.2.1.2 )	0	0	0	0	0	0	0	0	22
73	DET1515	hypothetical protein	1	0	0	0	1	0	0	0	23
73	DET1599	Sec-independent protein translocase TatC	0	0	0	0	1	0	0	0	24	73
74	DET0161	hypothetical protein	1	0	0	0	1	0	0	0	1
74	DET0569	endonuclease V( EC:3.1.21.7 )	0	0	0	0	1	0	0	0	2
74	DET0617	hypothetical protein	0	1	0	0	1	1	0	0	3
74	DET0777	R3H domain protein	0	0	0	0	1	1	0	0	4
74	DET1241	peptide methionine sulfoxide reductase MsrA( EC:1.8.4.11 )	0	0	0	0	1	1	0	0	5
74	DET1314	radical SAM domain protein( EC:1.97.1.4 )	0	0	0	0	1	1	0	0	6
74	DET1400	co-chaperone protein GrpE	0	0	0	0	1	1	0	0	7
74	DET1401	heat-inducible transcription repressor HrcA	0	0	0	0	1	1	0	0	8
74	DET1460	methylated-DNA--protein-cysteine methyltransferase( EC:2.1.1.63 )	0	0	0	0	1	1	0	0	9
74	DET1580	transcription regulator, TetR family	0	0	0	0	1	1	0	0	10
74	DET1618	hypothetical protein	0	0	0	0	1	1	0	0	11
74	DET1619	ABC transporter, ATP-binding protein	0	0	0	0	1	1	0	0	12
74	DET1620	hypothetical protein	0	0	0	0	1	1	0	0	13	74
75	DET_tRNA.Arg.1	#N/A	0	0	0	0	0	0	0	0	1
75	DET_tRNA.Gly.2	#N/A	0	0	0	0	0	0	0	0	2
75	DET_tRNA.Thr.2	#N/A	0	0	0	0	0	0	0	0	3
75	DET0350	ribosomal protein S21	0	0	0	0	0	0	0	0	4
75	DET0552	DNA primase( EC:2.7.7.- )	0	0	0	0	0	0	0	0	5
75	DET0721	hypothetical protein	0	0	0	0	0	0	0	0	6
75	DET0734	hypothetical protein	0	0	0	0	0	0	0	0	7
75	DET0959	Smr domain protein	0	0	0	0	0	0	0	0	8
75	DET0988	acetyltransferase, GNAT family	0	0	0	0	0	0	0	0	9
75	DET1025	ribonuclease III( EC:3.1.26.3 )	0	0	0	0	0	0	0	0	10
75	DET1217	acetyltransferase, GNAT family( EC:2.3.1.- )	0	0	0	0	0	0	0	0	11
75	DET1262	ribosomal protein L28	0	0	1	0	0	0	1	0	12	75
76	DET0006	histidyl-tRNA synthetase( EC:6.1.1.21 )	0	0	0	0	0	0	0	0	1
76	DET0034	phosphate transporter	0	0	0	0	0	0	0	0	2
76	DET0118	DJ-1 family protein	0	0	0	0	0	0	0	0	3
76	DET0224	ABC transporter, ATP-binding protein	0	0	0	0	0	0	0	0	4
76	DET0519	ABC transporter, permease protein, putative	0	0	0	0	0	0	0	0	5
76	DET0708	aspartyl-tRNA synthetase( EC:6.1.1.12 )	0	0	0	0	0	0	0	0	6
76	DET0711	carbohydrate kinase, PfkB family( EC:2.7.1.15 )	0	0	0	0	0	0	0	0	7
76	DET0716	tyrosine recombinase XerC	0	0	0	0	0	0	0	0	8
76	DET0728	[Fe] hydrogenase, HymA subunit, putative( EC:1.6.5.3 )	0	0	0	0	0	0	0	0	9
76	DET1001	hypothetical protein	0	0	0	0	0	0	0	0	10
76	DET1196	ATP-dependent DNA helicase PcrA( EC:3.6.4.12 )	0	0	0	0	0	0	0	0	11
76	DET1462	DNA repair protein, RadC family	0	0	0	0	0	0	0	0	12
76	DET1608	KH domain/HDIG domain protein	0	0	0	0	0	0	0	0	13	76
77	DET0313	hypothetical protein	1	0	0	0	1	0	0	0	1
77	DET0366	phenylalanyl-tRNA synthetase, beta subunit( EC:6.1.1.20 )	0	0	0	0	1	0	0	0	2
77	DET0981	tRNA pseudouridine synthase B( EC:5.4.99.25 )	0	0	0	0	1	0	0	0	3
77	DET1094	HNH endonuclease domain protein	0	0	0	1	1	0	0	1	4
77	DET1168	hypothetical protein	1	0	0	0	2	0	0	1	5
77	DET1169	hypothetical protein	1	0	0	0	3	0	0	1	6
77	DET1171	reductive dehalogenase, putative	1	0	0	0	4	0	0	1	7
77	DET1366	hypothetical protein	0	0	0	0	4	0	0	1	8
77	DET1477	hypothetical protein	0	0	0	0	4	0	0	1	9
77	DET1552	resolvase domain protein	1	0	0	0	5	0	0	1	10
77	DET1598	transcriptional regulator, putative	0	0	0	0	5	0	0	1	11
77	DET1607	regulatory protein RecX	0	0	0	0	5	0	0	1	12	77
78	DET0040	hypothetical protein	0	0	0	0	0	0	0	0	1
78	DET0338	50S ribosomal protein L19	0	0	0	0	0	0	0	0	2
78	DET0396	conserved hypothetical protein TIGR00150	0	0	0	0	0	0	0	0	3
78	DET0738	hypothetical protein	0	0	0	0	0	0	0	0	4
78	DET1237	formyltetrahydrofolate deformylase( EC:3.5.1.10 )	0	0	0	0	0	0	0	0	5
78	DET1251	NADPH-dependent FMN reductase	0	0	0	0	0	0	0	0	6
78	DET1323	dephospho-CoA kinase( EC:2.7.1.24 )	0	0	0	0	0	0	0	0	7
78	DET1369	hypothetical protein	0	0	0	0	0	0	0	0	8
78	DET1457	hypothetical protein	0	0	0	0	0	0	0	0	9	78
79	DET0043	hypothetical protein	0	0	0	0	0	0	0	0	1
79	DET0223	hemolysin, putative	0	0	0	0	0	0	0	0	2
79	DET0349	GatB/YqeY domain protein	0	0	0	0	0	0	0	0	3
79	DET0658	cobalamin 5'-phosphate synthase( EC:2.7.8.26 )	0	0	0	0	0	0	0	0	4
79	DET0750	50S ribosomal protein L20	0	0	0	0	0	0	0	0	5
79	DET0854	hypothetical protein	0	0	0	0	0	0	0	0	6
79	DET0969	ribosomal protein S15	0	0	0	0	0	0	0	0	7
79	DET1042	ribonuclease P protein component( EC:3.1.26.5 )	0	0	0	0	0	0	0	0	8
79	DET1044	ribosomal protein S18	0	0	0	0	0	0	0	0	9
79	DET1185	hypothetical protein	0	0	0	0	0	0	0	0	10
79	DET1376	hypothetical protein	0	0	0	0	0	0	0	0	11
79	DET1594	hypothetical protein	0	0	0	0	0	0	0	0	12	79
80	DET0180	reductive dehalogenase, putative	1	0	0	0	1	0	0	0	1
80	DET0181	reductive dehalogenase anchoring protein, putative	1	0	0	0	2	0	0	0	2
80	DET0222	serine protease inhibitor family protein	0	0	0	0	2	0	0	0	3
80	DET0312	reductive dehalogenase anchoring protein, putative	1	0	0	0	3	0	0	0	4
80	DET0755	hypothetical protein	0	0	0	0	3	0	0	0	5
80	DET0778	thymidylate kinase( EC:2.7.4.9 )	0	0	0	0	3	0	0	0	6
80	DET0855	hypothetical protein	0	0	0	0	3	0	0	0	7
80	DET0987	acetyltransferase, GNAT family	0	0	0	0	3	0	0	0	8
80	DET1191	lipoprotein, putative	0	0	0	0	3	0	0	0	9
80	DET1233	DNA-binding response regulator	0	0	0	0	3	0	0	0	10
80	DET1250	hypothetical protein	0	0	0	0	3	0	0	0	11
80	DET1545	reductive dehalogenase, putative	1	0	0	0	4	0	0	0	12
80	DET1561	DNA-binding response regulator, LuxR family	1	0	0	0	5	0	0	0	13
80	DET1586	lemA family protein	0	0	0	0	5	0	0	0	14
80	DET1621	hypothetical protein	0	0	0	0	5	0	0	0	15	80
81	DET0028	universal stress protein family	0	0	0	0	0	0	0	0	1
81	DET0121	hypothetical protein	0	0	0	0	0	0	0	0	2
81	DET0135	DNA-binding response regulator	0	0	0	0	0	0	0	0	3
81	DET0354	phage domain protein	0	0	0	0	0	0	0	0	4
81	DET0363	hypothetical protein	0	0	0	0	0	0	0	0	5
81	DET0520	daunorubicin resistance ABC transporter, ATP-binding protein, putative	0	0	0	0	0	0	0	0	6
81	DET0532	phosphatidylethanolamine-binding protein, putative	0	0	0	0	0	0	0	0	7
81	DET0549	exonuclease SbcC, putative	0	0	0	0	0	0	0	0	8
81	DET0740	diaminopimelate epimerase( EC:5.1.1.7 )	0	0	0	0	0	0	0	0	9
81	DET0748	hypothetical protein	0	0	0	0	0	0	0	0	10
81	DET0792	hypoxanthine phosphoribosyltransferase( EC:2.4.2.8 )	0	0	0	0	0	0	0	0	11
81	DET0806	hypothetical protein	0	0	0	0	0	0	0	0	12
81	DET0849	biotin--acetyl-CoA-carboxylase ligase( EC:6.3.4.15 )	0	0	0	0	0	0	0	0	13
81	DET1333	hypothetical protein	0	0	0	0	0	0	0	0	14
81	DET1347	hypothetical protein	0	0	0	0	0	0	0	0	15
81	DET1377	hypothetical protein	0	0	0	0	0	0	0	0	16	81
82	DET0007	hypothetical protein	0	0	0	0	0	0	0	0	1
82	DET0114	ABC transporter, substrate-binding protein, putative	0	1	0	0	0	1	0	0	2
82	DET0330	histone deacetylase family protein	0	0	0	0	0	1	0	0	3
82	DET0439	FtsK/SpoIIIE family protein	0	0	0	0	0	1	0	0	4
82	DET0544	BadF/BadG/BcrA/BcrD ATPase family protein	0	0	0	0	0	1	0	0	5
82	DET0655	histidinol-phosphate aminotransferase, putative( EC:2.6.1.9 )	0	0	0	0	0	1	0	0	6
82	DET0795	ABC transporter, permease protein	0	0	0	0	0	1	0	0	7
82	DET0840	adenylosuccinate lyase( EC:4.3.2.2 )	0	0	0	0	0	1	0	0	8
82	DET0975	acetyltransferase, GNAT family	0	0	0	0	0	1	0	0	9
82	DET1134	hypothetical protein	0	0	0	0	0	1	0	0	10
82	DET1267	degV family protein	0	0	0	0	0	1	0	0	11
82	DET1315	hypothetical protein	0	0	0	0	0	1	0	0	12
82	DET1374	lipoprotein signal peptidase( EC:3.4.23.36 )	0	0	0	0	0	1	0	0	13
82	DET1397	glycerol-3-phosphate dehydrogenase, NAD-dependent( EC:1.1.1.94 )	0	0	0	0	0	1	0	0	14
82	DET1456	2'-5' RNA ligase family protein( EC:6.5.1.- )	0	0	0	0	0	1	0	0	15	82
83	DET0029	Trk system potassium uptake protein, putative	0	0	0	0	0	0	0	0	1
83	DET0081	hypothetical protein	1	0	0	0	1	0	0	0	2
83	DET0322	hypothetical protein	1	0	0	0	2	0	0	0	3
83	DET0337	primosomal protein N'( EC:3.6.4.- )	0	0	0	0	2	0	0	0	4
83	DET0373	undecaprenyl diphosphate synthase( EC:2.5.1.31 )	0	0	0	0	2	0	0	0	5
83	DET0376	elongation factor Ts	0	0	0	0	2	0	0	0	6
83	DET0392	AP endonuclease, family 2 protein( EC:3.1.21.2 )	0	0	0	0	2	0	0	0	7
83	DET0405	4-diphosphocytidyl-2C-methyl-D-erythritol kinase( EC:2.7.1.148 )	0	0	0	0	2	0	0	0	8
83	DET0413	cytidine/deoxycytidylate deaminase family protein( EC:3.5.4.12 )	0	0	0	0	2	0	0	0	9
83	DET0420	hypothetical protein	0	0	0	0	2	0	0	0	10
83	DET0463	3-phosphoshikimate 1-carboxyvinyltransferase( EC:2.5.1.19 )	0	0	0	0	2	0	0	0	11
83	DET0515	hypothetical protein	0	0	0	0	2	0	0	0	12
83	DET0591	hypothetical protein	0	0	1	0	2	0	1	0	13
83	DET0601	tyrosyl-tRNA synthetase( EC:6.1.1.1 )	0	0	0	0	2	0	1	0	14
83	DET0608	ribosomal-protein-alanine acetyltransferase( EC:2.3.1.128 )	0	0	0	0	2	0	1	0	15
83	DET0664	hypothetical protein	0	0	0	0	2	0	1	0	16
83	DET0745	1-deoxy-D-xylulose-5-phosphate synthase( EC:2.2.1.7 )	0	0	1	0	2	0	2	0	17
83	DET0785	metallo-beta-lactamase family protein( EC:3.1.2.6 )	0	0	0	0	2	0	2	0	18
83	DET0786	hypothetical protein	0	0	0	0	2	0	2	0	19
83	DET0788	nuclease SbcCD, D subunit	0	0	0	0	2	0	2	0	20
83	DET0859	GTP-binding protein LepA	0	0	0	0	2	0	2	0	21
83	DET0861	hydrogenase, EchB subunit, putative	0	1	0	0	2	1	2	0	22
83	DET0862	hydrogenase, group 4, EchC subunit, putative	0	1	0	0	2	2	2	0	23
83	DET0863	hydrogenase subunit HymA, putative( EC:1.6.5.3 )	0	1	0	0	2	3	2	0	24
83	DET0864	hydrogenase subunit HymB, putative( EC:1.6.5.3 )	0	1	0	0	2	4	2	0	25
83	DET0865	hydrogenase subunit HymC, putative	0	1	0	0	2	5	2	0	26
83	DET0866	hydrogenase subunit, putative	0	1	0	0	2	6	2	0	27
83	DET0867	hydrogenase, group 4, EchE subunit, putative	0	1	0	0	2	7	2	0	28
83	DET1114	type III restriction-modification system, restriction endonuclease subunit( EC:3.1.21.5 )	0	0	0	1	2	7	2	1	29
83	DET1116	sugar fermentation stimulation protein, putative	0	0	0	1	2	7	2	2	30
83	DET1138	cobalamin biosynthesis protein CobD( EC:6.3.1.10 )	0	0	0	0	2	7	2	2	31
83	DET1211	modification methylase, HemK family( EC:2.1.1.- )	0	0	0	0	2	7	2	2	32
83	DET1238	lipoprotein, putative	0	0	0	0	2	7	2	2	33
83	DET1265	degV family protein	0	0	0	0	2	7	2	2	34
83	DET1268	ATP-dependent DNA helicase RecG( EC:3.6.4.12 )	0	0	0	0	2	7	2	2	35
83	DET1278	N utilization substance protein B	0	0	0	0	2	7	2	2	36
83	DET1305	hypothetical protein	0	0	0	0	2	7	2	2	37
83	DET1320	hypothetical protein	0	0	0	0	2	7	2	2	38
83	DET1490	peptide ABC transporter, ATP-binding protein	0	0	0	0	2	7	2	2	39	83
84	DET0528	phosphoglucomutase/phosphomannomutase family protein( EC:5.4.2.10 )	0	0	0	0	0	0	0	0	1
84	DET0573	oligopeptide-binding protein, putative	0	0	0	0	0	0	0	0	2
84	DET0782	ThiE-associated domain protein/thiamine-phosphate pyrophosphorylase( EC:2.5.1.3 )	0	0	0	0	0	0	0	0	3
84	DET1029	hypothetical protein	0	0	0	0	0	0	0	0	4
84	DET1344	hydroxymethylbutenyl pyrophosphate reductase( EC:1.17.1.2 )	0	0	0	0	0	0	0	0	5
84	DET1382	nicotinate-nucleotide pyrophosphorylase( EC:2.4.2.19 )	0	0	0	0	0	0	0	0	6
84	DET1601	twin-arginine translocation protein, TatA/E family, putative	0	0	0	0	0	0	0	0	7	84
85	DET0108	endonuclease/exonuclease/phosphatase family protein	0	0	0	0	0	0	0	0	1
85	DET0199	ferredoxin-thioredoxin reductase, catalytic subunit, putative/rubredoxin	0	0	0	0	0	0	0	0	2
85	DET0627	hypothetical protein	0	0	0	0	0	0	0	0	3
85	DET0673	hypothetical protein	0	0	0	0	0	0	0	0	4
85	DET1032	degV family protein	0	0	0	0	0	0	0	0	5
85	DET1063	DNA-binding response regulator, LuxR family	0	0	0	1	0	0	0	1	6
85	DET1135	cysteine synthase A( EC:2.5.1.47 )	0	0	0	0	0	0	0	1	7
85	DET1286	serine protease, DegP/HtrA family	0	0	0	0	0	0	0	1	8
85	DET1379	auxin-responsive GH3 protein homolog, putative	0	0	0	0	0	0	0	1	9
85	DET1587	peptidase, M28 family( EC:3.4.24.- )	0	0	0	0	0	0	0	1	10
85	DET1624	hypothetical protein	0	0	0	0	0	0	0	1	11	85
86	DET0008	hypothetical protein( EC:2.3.1.15 )	0	0	0	0	0	0	0	0	1
86	DET0009	branched-chain amino acid aminotransferase( EC:2.6.1.42 )	0	0	0	0	0	0	0	0	2
86	DET0051	conserved hypothetical protein TIGR00250( EC:3.1.- )	0	0	0	0	0	0	0	0	3
86	DET0129	conserved hypothetical protein TIGR00149	0	0	0	0	0	0	0	0	4
86	DET0190	pantetheine-phosphate adenylyltransferase( EC:2.7.7.3 )	0	0	0	0	0	0	0	0	5
86	DET0541	ribosomal protein L9	0	0	0	0	0	0	0	0	6
86	DET0774	metallopeptidase, M50 family	0	0	0	0	0	0	0	0	7
86	DET0833	acetolactate synthase, large subunit, biosynthetic type( EC:2.2.1.6 )	0	0	0	0	0	0	0	0	8
86	DET1373	dnaK suppressor protein, putative	0	0	0	0	0	0	0	0	9	86
87	DET0365	phenylalanyl-tRNA synthetase, alpha subunit( EC:6.1.1.20 )	0	0	0	0	0	0	0	0	1
87	DET0391	ATP-dependent metalloprotease FtsH( EC:3.4.24.- )	0	0	0	0	0	0	0	0	2
87	DET0432	DNA-binding response regulator, LuxR family	0	0	0	0	0	0	0	0	3
87	DET0545	amidohydrolase family protein	0	0	0	0	0	0	0	0	4
87	DET0606	Holliday junction DNA helicase RuvB( EC:3.6.4.12 )	0	0	0	0	0	0	0	0	5
87	DET1010	hypothetical protein	0	0	0	0	0	0	0	0	6
87	DET1037	serine protease, DegP/HtrA family	0	0	0	0	0	0	0	0	7
87	DET1259	hypothetical protein	0	0	0	0	0	0	0	0	8
87	DET1342	aspartate aminotransferase( EC:2.6.1.- )	0	0	0	0	0	0	0	0	9
87	DET1371	NADPH-dependent FMN reductase	0	0	0	0	0	0	0	0	10	87
88	DET_tRNA.Pro.2	#N/A	0	0	0	0	0	0	0	0	1
88	DET0068	hypothetical protein	0	0	0	0	0	0	0	0	2
88	DET0107	hypothetical protein	0	0	0	0	0	0	0	0	3
88	DET0216	hypothetical protein	0	0	0	0	0	0	0	0	4
88	DET0348	radical SAM domain protein	0	0	0	0	0	0	0	0	5
88	DET0838	phosphoribosylamine--glycine ligase( EC:6.3.4.13 )	0	0	0	0	0	0	0	0	6
88	DET0935	endonuclease III( EC:4.2.99.18 )	0	0	0	0	0	0	0	0	7
88	DET1216	excinuclease ABC, C subunit	0	0	0	0	0	0	0	0	8	88
89	DET0015	lipoprotein, putative	0	0	0	0	0	0	0	0	1
89	DET0021	hypothetical protein	0	0	0	0	0	0	0	0	2
89	DET0039	hypothetical protein	0	0	1	0	0	0	1	0	3
89	DET0250	iron ABC transporter, periplasmic iron-binding protein, putative	0	0	0	0	0	0	1	0	4
89	DET0266	hypothetical protein	0	0	0	1	0	0	1	1	5
89	DET0296	precorrin-6Y C5,15-methyltransferase, putative( EC:2.1.1.132 )	0	0	0	1	0	0	1	2	6
89	DET0386	tetrapyrrole methylase family protein( EC:2.1.1.198 )	0	0	0	0	0	0	1	2	7
89	DET0768	hypothetical protein	0	0	0	0	0	0	1	2	8
89	DET0772	hypothetical protein	0	0	0	0	0	0	1	2	9
89	DET0814	ABC transporter, permease protein	0	0	0	0	0	0	1	2	10
89	DET0948	indolepyruvate ferredoxin oxidoreductase, beta subunit( EC:1.2.7.8 )	0	0	0	0	0	0	1	2	11
89	DET0989	hypothetical protein	0	0	0	0	0	0	1	2	12
89	DET1050	hypothetical protein	0	0	0	0	0	0	1	2	13
89	DET1143	hypothetical protein	0	0	0	0	0	0	1	2	14
89	DET1181	hypothetical protein	0	0	0	0	0	0	1	2	15
89	DET1331	phosphoribosylformimino-5-aminoimidazole carboxamide ribotide isomerase( EC:5.3.1.16 )	0	0	0	0	0	0	1	2	16
89	DET1345	tagatose 1,6-diphosphate aldolase( EC:4.1.2.40 )	0	0	0	0	0	0	1	2	17
89	DET1487	tryptophan synthase subunit beta( EC:4.2.1.20 )	0	0	0	0	0	0	1	2	18
89	DET1638	hypothetical protein	0	0	0	0	0	0	1	2	19	89
90	DET0019	D-tyrosyl-tRNA deacylase( EC:3.1.- )	0	0	0	0	0	0	0	0	1
90	DET0080	hypothetical protein	1	0	0	0	1	0	0	0	2
90	DET0339	tRNA (guanine-N1)-methyltransferase( EC:2.1.1.31 )	0	0	0	0	1	0	0	0	3
90	DET0387	hypothetical protein	0	0	0	0	1	0	0	0	4
90	DET0406	rubrerythrin/rubredoxin	0	0	0	0	1	0	0	0	5
90	DET0407	hypothetical protein	0	0	0	0	1	0	0	0	6
90	DET0444	conserved hypothetical protein TIGR01033	0	0	0	0	1	0	0	0	7
90	DET0507	hypothetical protein	0	0	0	0	1	0	0	0	8
90	DET0508	hypothetical protein	0	0	0	0	1	0	0	0	9
90	DET0736	oxidoreductase, short chain dehydrogenase/reductase family( EC:1.1.1.125 )	0	0	0	0	1	0	0	0	10
90	DET0877	hypothetical protein	1	0	0	0	2	0	0	0	11
90	DET0907	hypothetical protein	1	0	0	0	3	0	0	0	12
90	DET1018	hypothetical protein	0	0	0	0	3	0	0	0	13
90	DET1036	serine protease, DegP/HtrA family	0	0	0	0	3	0	0	0	14
90	DET1136	hypothetical protein	0	0	0	0	3	0	0	0	15
90	DET1292	hypothetical protein	0	0	0	0	3	0	0	0	16
90	DET1384	preprotein translocase, YajC subunit	0	0	0	0	3	0	0	0	17
90	DET1387	hypothetical protein	0	0	0	0	3	0	0	0	18
90	DET1423	peptidase, M48 family( EC:3.4.24.84 )	0	0	0	0	3	0	0	0	19
90	DET1615	HIT domain protein	0	0	0	0	3	0	0	0	20	90
91	DET0063	resolvase domain protein	0	0	0	0	0	0	0	0	1
91	DET0067	S-adenosylmethionine synthetase( EC:2.5.1.6 )	0	0	0	0	0	0	0	0	2
91	DET0072	phage/plasmid DNA primase, putative	0	0	0	0	0	0	0	0	3
91	DET0086	hipB protein, putative	1	0	0	0	1	0	0	0	4
91	DET0140	phosphate ABC transporter, permease protein	0	0	0	0	1	0	0	0	5
91	DET0144	acetyltransferase, GNAT family	0	0	0	0	1	0	0	0	6
91	DET0176	hypothetical protein	1	0	0	0	2	0	0	0	7
91	DET0196	hypothetical protein	0	0	0	0	2	0	0	0	8
91	DET0209	hypothetical protein	0	0	0	0	2	0	0	0	9
91	DET0215	polysaccharide biosynthesis protein	0	0	0	0	2	0	0	0	10
91	DET0227	hypothetical protein	0	0	0	0	2	0	0	0	11
91	DET0248	cysteine desulfurase( EC:2.8.1.7 )	0	0	0	0	2	0	0	0	12
91	DET0323	site-specific recombinase, phage integrase family	0	0	0	0	2	0	0	0	13
91	DET0385	hypothetical protein	0	0	0	0	2	0	0	0	14
91	DET0442	Holliday junction DNA helicase RuvA( EC:3.6.4.12 )	0	0	0	0	2	0	0	0	15
91	DET0521	hypothetical protein	0	0	0	0	2	0	0	0	16
91	DET0621	hypothetical protein	0	0	0	0	2	0	0	0	17
91	DET0646	hypothetical protein	0	0	0	0	2	0	0	0	18
91	DET0662	sensor histidine kinase	0	0	0	0	2	0	0	0	19
91	DET0696	thioredoxin	0	0	0	0	2	0	0	0	20
91	DET0791	adenine deaminase( EC:3.5.4.2 )	0	0	0	0	2	0	0	0	21
91	DET0811	phytoene dehydrogenase family	0	0	0	0	2	0	0	0	22
91	DET0860	hydrogenase, EchA subunit, putative	0	0	0	0	2	0	0	0	23
91	DET0874	hypothetical protein	1	0	0	0	3	0	0	0	24
91	DET0946	AMP-binding protein( EC:6.2.1.3 )	0	0	0	0	3	0	0	0	25
91	DET1086	ATP-dependent Clp protease, proteolytic subunit ClpP, putative( EC:3.4.21.92 )	0	0	0	1	3	0	0	1	26
91	DET1091	virulence-related protein	0	0	0	1	3	0	0	2	27
91	DET1109	helicase domain/SNF2 family domain protein	0	0	0	1	3	0	0	3	28
91	DET1111	ATP-binding protein, putative	0	0	0	1	3	0	0	4	29
91	DET1112	type III restriction-modification system, methylase subunit( EC:2.1.1.72 )	0	0	0	1	3	0	0	5	30
91	DET1122	glutamine-dependent NAD(+) synthetase( EC:6.3.5.1 )	0	0	0	0	3	0	0	5	31
91	DET1151	dinitrogenase iron-molybdenum cofactor NifB/Y/X family protein	0	0	0	0	3	0	0	5	32
91	DET1153	nitrogenase MoFe cofactor biosynthesis protein NifE	0	0	0	0	3	0	0	5	33
91	DET1156	nitrogen regulatory protein P-II	0	0	0	0	3	0	0	5	34
91	DET1167	hypothetical protein	1	0	0	0	4	0	0	5	35
91	DET1170	reductive dehalogenase anchoring protein, putative	1	0	0	0	5	0	0	5	36
91	DET1236	hypothetical protein	0	0	0	0	5	0	0	5	37
91	DET1247	transcription regulator, ArsR family	0	0	0	0	5	0	0	5	38
91	DET1269	HNH endonuclease domain protein	0	0	0	0	5	0	0	5	39
91	DET1289	ribonuclease PH( EC:2.7.7.56 )	0	0	0	0	5	0	0	5	40
91	DET1363	mannosyl-3-phosphoglycerate synthase/mannosyl-3-phosphoglycerate phosphatase( EC:2.4.1.217 )	0	0	0	0	5	0	0	5	41
91	DET1465	integral membrane protein TIGR01906	0	0	0	0	5	0	0	5	42
91	DET1476	DNA binding domain, excisionase family	0	0	0	0	5	0	0	5	43
91	DET1555	DNA-binding protein	1	0	0	0	6	0	0	5	44	91
92	DET0329	transporter, LysE family	0	0	0	0	0	0	0	0	1
92	DET1123	glutamine synthetase, type I( EC:6.3.1.2 )	0	0	0	0	0	0	0	0	2
92	DET1131	pyridine nucleotide-disulfide oxidoreductase family protein	0	0	0	0	0	0	0	0	3
92	DET1246	hypothetical protein	0	0	0	0	0	0	0	0	4
92	DET1271	hypothetical protein	0	0	0	0	0	0	0	0	5	92
93	DET0115	ABC transporter, permease protein, putative	0	0	0	0	0	0	0	0	1
93	DET0162	hypothetical protein	1	0	0	0	1	0	0	0	2
93	DET0341	S-adenosyl-methyltransferase MraW( EC:2.1.1.199 )	0	0	0	0	1	0	0	0	3
93	DET0364	carboxyl-terminal protease( EC:3.4.21.102 )	0	0	0	0	1	0	0	0	4
93	DET0383	hypothetical protein	0	0	0	0	1	0	0	0	5
93	DET0437	uracil-DNA glycosylase, putative( EC:2.7.7.7 )	0	0	0	0	1	0	0	0	6
93	DET0642	ribulose-phosphate 3-epimerase, putative( EC:5.1.3.1 )	0	0	0	0	1	0	0	0	7
93	DET0668	methylenetetrahydrofolate dehydrogenase/methenyltetrahydrofolate cyclohydrolase( EC:1.5.1.5,EC:3.5.4.9 )	0	0	0	0	1	0	0	0	8
93	DET0712	phosphoribosylglycinamide transformylase, putative	0	0	0	0	1	0	0	0	9
93	DET0754	hypothetical protein	0	0	0	0	1	0	0	0	10
93	DET0871	transcriptional regulator, MarR family	0	0	0	0	1	0	0	0	11
93	DET0971	dihydrodipicolinate reductase( EC:1.3.1.26 )	0	0	0	0	1	0	0	0	12
93	DET1128	glutamate synthase, alpha subunit, putative	0	0	0	0	1	0	0	0	13
93	DET1375	ribosomal large subunit pseudouridine synthase, RluD subfamily( EC:5.4.99.23 )	0	0	0	0	1	0	0	0	14
93	DET1402	hypothetical protein	0	0	0	0	1	0	0	0	15
93	DET1438	hypothetical protein	0	0	0	0	1	0	0	0	16
93	DET1606	RecA	0	0	0	0	1	0	0	0	17
93	DET1641	L-fuculose phosphate aldolase( EC:4.1.2.17 )	0	0	0	0	1	0	0	0	18	93
94	DET0016	folylpolyglutamate synthetase( EC:6.3.2.12,EC:6.3.2.17 )	0	0	0	0	0	0	0	0	1
94	DET0049	ROK family protein( EC:2.7.1.2 )	0	0	0	0	0	0	0	0	2
94	DET0053	alcohol dehydrogenase, iron-containing	0	0	0	0	0	0	0	0	3
94	DET0315	sensory box sensor histidine kinase	1	0	0	0	1	0	0	0	4
94	DET0429	phosphopantothenoylcysteine decarboxylase/phosphopantothenate--cysteine ligase( EC:6.3.2.5,EC:4.1.1.36 )	0	0	0	0	1	0	0	0	5
94	DET0672	hypothetical protein	0	0	0	0	1	0	0	0	6
94	DET1311	hypothetical protein	0	0	0	0	1	0	0	0	7
94	DET1499	hypothetical protein	0	0	0	0	1	0	0	0	8
94	DET1588	serine O-acetyltransferase( EC:2.3.1.30 )	0	0	0	0	1	0	0	0	9	94
95	DET0226	hypothetical protein	0	0	0	0	0	0	0	0	1
95	DET0231	hypothetical protein	1	0	0	0	1	0	0	0	2
95	DET0233	sensory box sensor histidine kinase	1	0	0	0	2	0	0	0	3
95	DET0305	sensory box sensor histidine kinase	1	0	0	0	3	0	0	0	4
95	DET0523	acetyltransferase, GNAT family	0	0	0	0	3	0	0	0	5
95	DET0585	DNA polymerase III, gamma and tau subunits, putative( EC:2.7.7.7 )	0	0	0	0	3	0	0	0	6
95	DET0819	thymidylate synthase, putative( EC:2.1.1.45 )	0	0	0	0	3	0	0	0	7
95	DET0873	DNA-binding protein, putative	0	0	0	0	3	0	0	0	8
95	DET0908	arsenical pump membrane protein, putative	0	0	0	0	3	0	0	0	9
95	DET0912	hypothetical protein	0	0	0	0	3	0	0	0	10
95	DET1126	transcriptional regulator	0	0	0	0	3	0	0	0	11
95	DET1378	hypothetical protein	0	0	0	0	3	0	0	0	12
95	DET1410	CTP synthetase( EC:6.3.4.2 )	0	0	0	0	3	0	0	0	13
95	DET1425	hypothetical protein	0	0	0	0	3	0	0	0	14
95	DET1478	hypothetical protein	0	0	0	0	3	0	0	0	15
95	DET1516	nucleotidyltransferase domain protein	1	0	0	0	4	0	0	0	16	95
96	DET0358	hypothetical protein	0	0	0	0	0	0	0	0	1
96	DET0361	hypothetical protein	0	0	0	0	0	0	0	0	2
96	DET0915	hypothetical protein	0	0	0	0	0	0	0	0	3
96	DET1182	hypothetical protein	0	0	0	0	0	0	0	0	4
96	DET1228	hypothetical protein	0	0	0	0	0	0	0	0	5
96	DET1229	hypothetical protein	0	0	0	0	0	0	0	0	6
96	DET1390	PAP2 family protein	0	0	0	0	0	0	0	0	7
96	DET1448	hypothetical protein	0	0	0	0	0	0	0	0	8
96	DET1497	hypothetical protein	0	0	0	0	0	0	0	0	9	96
97	DET0012	hypothetical protein	0	0	0	0	0	0	0	0	1
97	DET0996	ribosomal protein L33	0	0	0	0	0	0	0	0	2
97	DET1011	hypothetical protein	0	0	0	0	0	0	0	0	3
97	DET1214	hypothetical protein	0	0	0	0	0	0	0	0	4
97	DET1288	gamma-glutamyl phosphate reductase( EC:1.2.1.41 )	0	0	0	0	0	0	0	0	5
97	DET1446	excisionase family DNA binding protein	0	0	0	0	0	0	0	0	6	97
98	DET0003	nicotinate (nicotinamide) nucleotide adenylyltransferase( EC:2.7.7.18 )	0	0	0	0	0	0	0	0	1
98	DET0103	molybdopterin oxidoreductase, iron-sulfur binding subunit, putative( EC:1.2.7.- )	0	1	0	0	0	1	0	0	2
98	DET0104	hypothetical protein( EC:3.4.24.- )	0	1	0	0	0	2	0	0	3
98	DET0335	hypothetical protein	0	0	0	0	0	2	0	0	4
98	DET0340	MraZ	0	0	0	0	0	2	0	0	5
98	DET0380	pyridoxine biosynthesis protein( EC:4.- )	0	0	0	0	0	2	0	0	6
98	DET0384	inositol-5-monophosphate dehydrogenase( EC:1.1.1.205 )	0	0	0	0	0	2	0	0	7
98	DET0611	hypothetical protein	0	0	0	0	0	2	0	0	8
98	DET0663	DNA-binding response regulator, LuxR family	0	0	0	0	0	2	0	0	9
98	DET0913	hypothetical protein	0	0	0	0	0	2	0	0	10
98	DET0917	hypothetical protein	0	0	0	0	0	2	0	0	11
98	DET1393	hypothetical protein	0	0	0	0	0	2	0	0	12	98
99	DET0234	hypothetical protein	1	0	0	0	1	0	0	0	1
99	DET0440	hypothetical protein	0	0	0	0	1	0	0	0	2
99	DET0526	pmbA/tldD family protein	0	0	0	0	1	0	0	0	3
99	DET0801	pyrroline-5-carboxylate reductase, putative	0	0	0	0	1	0	0	0	4
99	DET0803	3-methyl-2-oxobutanoate hydroxymethyltransferase( EC:2.1.2.11 )	0	0	0	0	1	0	0	0	5
99	DET0804	pantoate--beta-alanine ligase( EC:6.3.2.1 )	0	0	0	0	1	0	0	0	6
99	DET0858	oxygen-independent coproporphyrinogen III oxidase, putative( EC:1.3.99.22 )	0	0	0	0	1	0	0	0	7
99	DET0882	DNA binding protein, excisionase family	1	0	0	0	2	0	0	0	8
99	DET1539	sensory box sensor histidine kinase	1	0	0	0	3	0	0	0	9
99	DET1613	conserved hypothetical protein TIGR00104	0	0	0	0	3	0	0	0	10	99
100	DET0076	resolvase domain protein	0	0	0	0	0	0	0	0	1
100	DET0077	hypothetical protein	1	0	0	0	1	0	0	0	2
100	DET0173	reductive dehalogenase, putative	1	0	0	0	2	0	0	0	3
100	DET0174	lipoprotein, putative	1	0	0	0	3	0	0	0	4
100	DET0175	reductive dehalogenase anchoring protein, putative	1	0	0	0	4	0	0	0	5
100	DET0346	hypothetical protein	0	0	0	0	4	0	0	0	6
100	DET1117	hypothetical protein	0	0	0	1	4	0	0	1	7
100	DET1534	reductive dehalogenase anchoring protein, putative	1	0	0	0	5	0	0	1	8
100	DET1535	reductive dehalogenase, putative	1	0	0	0	6	0	0	1	9
100	DET1538	reductive dehalogenase, putative	1	0	0	0	7	0	0	1	10
100	DET1544	reductive dehalogenase anchoring protein, putative	1	0	0	0	8	0	0	1	11	100

## Sheet: Sheet1
	RDase Region	Respiration-Linked	Central Carbon Metabolism	Viral
1_D2CL_Dysgonomonas.sp/Bacteroides	0	0	0	0
10_D2CL_Anaerolinea.sp.(Chlorof...	0	0	0	0
11_DCL2_Syntrophomonas_sp	0	0	0	0
12_D2CL_Clost/Thermovenabulum.sp.	0	0	0	0
13_DCL2_Syntrophomonas_sp2	0	0	0	0
14_D2CL_Smithella.sp.	0	0	0	0
16_DCL2_Carnibacterium.sp.(1470)	0	0	0	0
17_D2CL_Syntropomonad/Aminomona...	0	0	0	0
18_DCL2_Carnibacterium.sp.(9511...	0	0	0	0
19_D2CL_Clost/Eubac/Alkalaphilu...	0	0	0	0
2_D2CL_Syntrophomonas.sp.2	0	0	0	0
20_DCL2_Clost/Alkiaphilus/Eubac...	0	0	0	0
21_DCL2_Soehngenia_saccharolyti...	0	0	0	0
22_DCL2_Clostridium_acidaminoph...	0	0	0	0
23_D2CL_Eubacterium.sp._A	0	0	0	0
24_D2CL_Clost/Acetovibrio.sp.	0	0	0	0
25_D2CL_Soehngenia.sp.(Clostridia	0	0	0	0
26_D2CL_Magnetobacterium.sp.(Ni...	0	0	0	0
27_D2CL_Bacteria/Dictyoglomus.sp.2	0	0	0	0
28_DCL2_Anaerovorax_sp.	0	0	0	0
29_D2CL_Anaerolinea.sp.2(Chloro...	0	0	0	0
3_DCL2_Bacteroides_sp	0	0	0	0
30_DCL2_Sulfuricurvum.sp.(Epsil...	0	0	0	0
31_D2CL_Deltaproteobacteria/Ana...	0	0	0	0
32_D2CL_Syntrohomonas.sp.1	0	0	0	0
33_D2CL_Bacteroides.sp.2	0	0	0	0
34_D2CL_Dehalococcoides.ethenog...	0	0	0	0
35_D2CL_Clostridia/Alkaliphilus...	0	0	0	0
36_DCL2_Spirochete	0	0	0	0
37_DCL2_Clost/Alkiaphilus/Eubac...	0	0	0	0
38_DCL2_Nitrospira_sp1	0	0	0	0
39_DCL2_Clostridia/Alkiaphilus/...	0	0	0	0
4_D2CL_Clost/Eubact/Alkaliphilu...	0	0	0	0
40_DCL2_Soehngenia.sp._a	0	0	0	0
41_DCL2_Smithella/Syntrophus(1400)	0	0	0	0
42_DCLE_Soehngenia.sp_b	0	0	0	0
43_DCL2_Smithella/Syntrophus(11...	0	0	0	0
44_D2CL_Syntrophomonad/Aminomon...	0	0	0	0
45_D2CL_Dehalococcoides.sp.3	0	0	0	0
5_D2CL_Bacteriodetes.sp.	0	0	0	0
6_D2CL_Clost/Thermovenabulum.sp.2	0	0	0	0
7_DCL2_Syntrophomonas_sp1	0	0	0	0
8_D2CL_Dehalococcoides.sp.2	0	0	0	0
9_DCL2_Nitrospira_sp2	0	0	0	0
acetobacteriumkb1	0	0	0	0
bactkb11	0	0	0	0
bactKB12	0	0	0	0
bactKB13	0	0	0	0
D2Archaealclonelibrary_Methanos...	0	0	0	0
D2Arhcaeallibrary_Methanospiril...	0	0	0	0
DarkCorner	0	0	0	0
DCL2_FdhA_1-MHU	0	0	0	0
DCL2_FdhA_2-MHU	0	0	0	0
DCL2_Hyd_F1-DET?	0	0	0	0
DCL2_Hyd_F420_1-MHU	0	0	0	0
DCL2_Hyd_F420_2-MHU	0	0	0	0
DCL2_Hyd_MvH1-MHU	0	0	0	0
DCL2_NiFe_LargeSubunit1-MHU	0	0	0	0
DCL2_NiFe_LargeSubunit2-MHU	0	0	0	0
DCP_1_0	0	0	0	0
DCP_1_1	0	0	0	0
DCP_1_11	0	0	0	0
DCP_1_2	0	0	0	0
DCP_1_4	0	0	0	0
DCP_1_7	0	0	0	0
DCP_20_0	0	0	0	0
DCP_20_1	0	0	0	0
DCP_20_3	0	0	0	0
DCP_20_5	0	0	0	0
DCP_20_7	0	0	0	0
DCP_20_9	0	0	0	0
DCP_22_0	0	0	0	0
DCP_22_2	0	0	0	0
DCP_22_4	0	0	0	0
DCP_22_6	0	0	0	0
DCP_22_7	0	0	0	0
DCP_22_9	0	0	0	0
DehalococcoidesKB1PCE	0	0	0	0
DehalococcoidesKB1VC	0	0	0	0
desulfokb11	0	0	0	0
desulfoKB12	0	0	0	0
DET_De16S	0	0	0	0
DET_De23S	0	0	0	0
DET_De5S	0	0	0	0
DET_DernpB1	0	0	0	0
DET_DetmRNA1	0	0	0	0
DET_tRNA-Ala-1	0	0	0	0
DET_tRNA-Ala-2	0	0	0	0
DET_tRNA-Ala-3	0	0	0	0
DET_tRNA-Arg-1	0	0	0	0
DET_tRNA-Arg-2	0	0	0	0
DET_tRNA-Arg-3	0	0	0	0
DET_tRNA-Arg-4	0	0	0	0
DET_tRNA-Arg-5	0	0	0	0
DET_tRNA-Asn-1	0	0	0	0
DET_tRNA-Asp-1	0	0	0	0
DET_tRNA-Cys-1	0	0	0	0
DET_tRNA-Gln-1	0	0	0	0
DET_tRNA-Glu-2	0	0	0	0
DET_tRNA-Gly-1	0	0	0	0
DET_tRNA-Gly-2	0	0	0	0
DET_tRNA-Gly-3	0	0	0	0
DET_tRNA-His-1	0	0	0	0
DET_tRNA-Ile-1	0	0	0	0
DET_tRNA-Leu-1	0	0	0	0
DET_tRNA-Leu-2	0	0	0	0
DET_tRNA-Leu-3	0	0	0	0
DET_tRNA-Leu-4	0	0	0	0
DET_tRNA-Leu-5	0	0	0	0
DET_tRNA-Lys-1	0	0	0	0
DET_tRNA-Lys-2	0	0	0	0
DET_tRNA-Met-1	0	0	0	0
DET_tRNA-Met-2	0	0	0	0
DET_tRNA-Met-3	0	0	0	0
DET_tRNA-Phe-1	0	0	0	0
DET_tRNA-Pro-1	0	0	0	0
DET_tRNA-Pro-2	0	0	0	0
DET_tRNA-Ser-1	0	0	0	0
DET_tRNA-Ser-2	0	0	0	0
DET_tRNA-Ser-3	0	0	0	0
DET_tRNA-Thr-1	0	0	0	0
DET_tRNA-Thr-2	0	0	0	0
DET_tRNA-Thr-3	0	0	0	0
DET_tRNA-Trp-1	0	0	0	0
DET_tRNA-Val-1	0	0	0	0
DET_tRNA-Val-2	0	0	0	0
DET_tRNA-Val-3	0	0	0	0
DET0001_dnaA_chromosomal-replication-initiator-protein-DnaA	0	0	0	0
DET0002__GTP-binding-protein,-GTP1/OBG-family	0	0	0	0
DET0003_nadD_nicotinate-(nicotinamide)-nucleotide-adenylyltransferase(-EC:2.7.7.18-)	0	0	0	0
DET0004_gyrB_DNA-gyrase,-B-subunit(-EC:5.99.1.3-)	0	0	0	0
DET0005_relA_GTP-pyrophosphokinase(-EC:2.7.6.5-)	0	0	0	0
DET0006_hisS_histidyl-tRNA-synthetase(-EC:6.1.1.21-)	0	0	0	0
DET0007__hypothetical-protein	0	0	0	0
DET0008__hypothetical-protein	0	0	0	0
DET0009_ilvE_branched-chain-amino-acid-aminotransferase(-EC:2.6.1.42-)	0	0	0	0
DET0010__hypothetical-protein	0	0	0	0
DET0011__DNA-polymerase-IV,-putative(-EC:2.7.7.7-)	0	0	0	0
DET0012__hypothetical-protein	0	0	0	0
DET0013_pyrF_orotidine-5'-phosphate-decarboxylase(-EC:4.1.1.23-)	0	0	0	0
DET0014__hypothetical-protein	0	0	0	0
DET0015__lipoprotein,-putative	0	0	0	0
DET0016__folylpolyglutamate-synthetase(-EC:6.3.2.17-)	0	0	0	0
DET0017__hypothetical-protein	0	0	0	0
DET0018__hypothetical-protein	0	0	0	0
DET0019_dtd_D-tyrosyl-tRNA-deacylase(-EC:3.1.--)	0	0	0	0
DET0020__transcriptional-regulator,-Fur-family	0	0	0	0
DET0021__hypothetical-protein	0	0	0	0
DET0022__hypothetical-protein	0	0	0	0
DET0023__hypothetical-protein	0	0	0	0
DET0024__DNA-internalization-related-competence-protein-ComEC/Rec2	0	0	0	0
DET0025__competence-protein-ComEA,-putative	0	0	0	0
DET0026__potassium-uptake-protein,-putative	0	0	0	0
DET0027__potassium-uptake-protein,-putative	0	0	0	0
DET0028__universal-stress-protein-family	0	0	0	0
DET0029__Trk-system-potassium-uptake-protein,-putative	0	0	0	0
DET0030__potassium-uptake-protein-TrkA,-putative	0	0	0	0
DET0031__hypothetical-protein	0	0	0	0
DET0032__cation-efflux-family-protein	0	0	0	0
DET0033__hypothetical-protein	0	0	0	0
DET0034__phosphate-transporter	0	0	0	0
DET0035_gmk_guanylate-kinase(-EC:2.7.4.8-)	0	0	0	0
DET0036__hypothetical-protein	0	0	0	0
DET0037__PyrK-family-protein(-EC:1.18.1.2-)	0	0	0	0
DET0038_gltA_glutamate-synthase-(NADPH),-homotetrameric(-EC:1.4.1.13,EC:1.4.1.14-)	0	0	1	0
DET0039__hypothetical-protein	0	0	0	0
DET0040__hypothetical-protein	0	0	0	0
DET0041__quinone-methlytransferase,-UbiE-family	0	0	0	0
DET0042__hypothetical-protein	0	0	0	0
DET0043__hypothetical-protein	0	0	0	0
DET0044__hypothetical-protein	0	0	0	0
DET0045__redox-family-protein	0	0	0	0
DET0046__GTP-binding-protein,-putative	0	0	0	0
DET0047__DNA-polymerase-III-delta-subunit-related-protein(-EC:2.7.7.7-)	0	0	0	0
DET0048__hypothetical-protein	0	0	0	0
DET0049__ROK-family-protein(-EC:2.7.1.2-)	0	0	0	0
DET0050_alaS_alanyl-tRNA-synthetase(-EC:6.1.1.7-)	0	0	0	0
DET0051__conserved-hypothetical-protein-TIGR00250(-EC:3.1.--)	0	0	0	0
DET0052_tgt_queuine-tRNA-ribosyltransferase(-EC:2.4.2.29-)	0	0	0	0
DET0053__alcohol-dehydrogenase,-iron-containing	0	0	0	0
DET0056__hypothetical-protein	0	0	0	0
DET0057_clpC_ATP-dependent-Clp-protease,-ATP-binding-subunit-ClpC	0	0	0	0
DET0058_radA_DNA-repair-protein-RadA	0	0	0	0
DET0059_ispD_2-C-methyl-D-erythritol-4-phosphate-cytidylyltransferase(-EC:2.7.7.60-)	0	0	0	0
DET0060_ispF_2C-methyl-D-erythritol-2,4-cyclodiphosphate-synthase(-EC:4.6.1.12-)	0	0	0	0
DET0061_cysS_cysteinyl-tRNA-synthetase(-EC:6.1.1.16-)	0	0	0	0
DET0063__resolvase-domain-protein	0	0	0	0
DET0064__hypothetical-protein	0	0	0	0
DET0065__virulence-related-protein	0	0	0	0
DET0066__DNA-methylase	0	0	0	0
DET0067_metK-1_S-adenosylmethionine-synthetase(-EC:2.5.1.6-)	0	0	0	0
DET0068__hypothetical-protein	0	0	0	0
DET0069__HNH-endonuclease-domain-protein	0	0	0	0
DET0070__hypothetical-protein	0	0	0	0
DET0071__SNF2-family-helicase,-putative	0	0	0	0
DET0072__phage/plasmid-DNA-primase,-putative	0	0	0	0
DET0073__hypothetical-protein	0	0	0	0
DET0074__DNA-dependent-DNA-polymerase,-family-A(-EC:2.7.7.7-)	0	0	0	0
DET0075__hypothetical-protein	0	0	0	0
DET0076__resolvase-domain-protein	1	0	0	0
DET0077__hypothetical-protein	1	0	0	0
DET0078__trichloroethene-reductive-dehalogenase-anchoring-protein,-putative	1	0	0	0
DET0079_tceA_trichloroethene-reductive-dehalogenase	1	0	0	0
DET0080__hypothetical-protein	1	0	0	0
DET0081__hypothetical-protein	1	0	0	0
DET0082__	1	0	0	0
DET0083__ISDet1,-transposase-orfA	1	0	0	0
DET0084__hypothetical-protein	1	0	0	0
DET0085__hypothetical-protein	1	0	0	0
DET0086__hipB-protein,-putative	1	0	0	0
DET0087__hypothetical-protein	1	0	0	0
DET0088__reductive-dehalogenase-domain-protein	1	0	0	0
DET0089__radical-SAM-domain-protein	1	0	0	0
DET0090__radical-SAM-domain-protein	1	0	0	0
DET0091__hypothetical-protein	1	0	0	0
DET0092__DNA-binding-response-regulator,-LuxR-family	1	0	0	0
DET0093__hypothetical-protein	0	0	0	0
DET0094__hypothetical-protein	0	0	0	0
DET0095_feoB_ferrous-iron-transport-protein-B	0	0	0	0
DET0096__feoA-family-protein	0	0	0	0
DET0097__iron-dependent-repressor,-putative	0	0	0	0
DET0098__hypothetical-protein	0	0	0	0
DET0099__mobA-family-protein	0	0	0	0
DET0100__hypothetical-protein	0	0	0	0
DET0101__molybdopterin-oxidoreductase	0	1	0	0
DET0102__molybdopterin-oxidoreductase,-membrane-subunit,-putative(-EC:1.2.7.--)	0	1	0	0
DET0103__molybdopterin-oxidoreductase,-iron-sulfur-binding-subunit,-putative(-EC:1.2.7.--)	0	1	0	0
DET0104__hypothetical-protein(-EC:3.4.24.--)	0	0	0	0
DET0105__degV-family-protein	0	0	0	0
DET0106__lemA-family-domain-protein	0	0	0	0
DET0107__hypothetical-protein	0	0	0	0
DET0108__endonuclease/exonuclease/phosphatase-family-protein	0	0	0	0
DET0109__hydrogenase-maturation-protease	0	0	0	0
DET0110__[Ni/Fe]-hydrogenase,-group-1,-large-subunit,-putative(-EC:1.12.99.6,EC:1.12.7.2-)	0	1	0	0
DET0111__[Ni/Fe]-hydrogenase,-group-1,-small-subunit,-putative(-EC:1.12.99.6-)	0	1	0	0
DET0112__[Ni/Fe]-hydrogenase,-iron-sulfur-cluster-binding-subunit,-putative(-EC:1.2.1.2-)	0	1	0	0
DET0113__hypothetical-protein	0	1	0	0
DET0114__ABC-transporter,-substrate-binding-protein,-putative	0	0	0	0
DET0115__ABC-transporter,-permease-protein,-putative	0	0	0	0
DET0116__	0	0	0	0
DET0117__transcriptional-regulator,-putative	0	0	0	0
DET0118__DJ-1-family-protein	0	0	0	0
DET0119_oadA_oxaloacetate-decarboxylase(-EC:4.1.1.3,EC:6.4.1.1-)	0	0	0	0
DET0120_accC_acetyl-CoA-carboxylase(-EC:6.4.1.1,EC:6.4.1.2-)	0	0	0	0
DET0121__hypothetical-protein	0	0	0	0
DET0122__hypothetical-protein	0	0	0	0
DET0123__pyridine-nucleotide-disulphide-oxidoreductase-family-protein	0	0	0	0
DET0124__hypothetical-protein	0	0	0	0
DET0125__alcohol-dehydrogenase,-zinc-containing(-EC:1.1.1.14-)	0	0	0	0
DET0126_trpD-1_anthranilate-phosphoribosyltransferase(-EC:2.4.2.18-)	0	0	0	0
DET0127__sensory-box-sensor-histidine-kinase(-EC:2.7.13.3-)	0	0	0	0
DET0128_cobB_cobyrinic-acid-a,c-diamide-synthase(-EC:6.3.5.9-)	0	0	0	0
DET0129__conserved-hypothetical-protein-TIGR00149	0	0	0	0
DET0130__response-regulator	0	0	0	0
DET0131__response-regulator	0	0	0	0
DET0132__rhomboid-family-protein	0	0	0	0
DET0133__hypothetical-protein	0	0	0	0
DET0134__hypothetical-protein	0	0	0	0
DET0135__DNA-binding-response-regulator	0	0	0	0
DET0136__sensory-box-sensor-histidine-kinase(-EC:2.7.13.3,EC:2.7.13.3-)	0	0	0	0
DET0137_mgsA_methylglyoxal-synthase(-EC:4.2.3.3-)	0	0	0	0
DET0138__phosphate-ABC-transporter,-phosphate-binding-protein	0	0	0	0
DET0139__phosphate-ABC-transporter,-permease-protein	0	0	0	0
DET0140__phosphate-ABC-transporter,-permease-protein	0	0	0	0
DET0141_pstB_phosphate-ABC-transporter,-ATP-binding-protein(-EC:3.6.3.27-)	0	0	0	0
DET0142_phoU_phosphate-transport-system-regulatory-protein-PhoU	0	0	0	0
DET0143_arsC_arsenate-reductase(-EC:1.20.4.1-)	0	0	0	0
DET0144__acetyltransferase,-GNAT-family	0	0	0	0
DET0145__[Fe]-hydrogenase,-HymA-subunit,-putative(-EC:1.6.5.3-)	0	1	0	0
DET0146__[Fe]-hydrogenase,-HymB-subunit,-putative(-EC:1.6.5.3-)	0	1	0	0
DET0147__[Fe]-hydrogenase,-large-subunit-HymC,-putative(-EC:1.6.5.3-)	0	1	0	0
DET0148__[Fe]-hydrogenase,-HymD-subunit,-putative	0	1	0	0
DET0149__hydrolase,-alpha/beta-fold-family(-EC:3.1.1.23-)	0	0	0	0
DET0150__hypothetical-protein	0	0	0	0
DET0151__hypothetical-protein	0	0	0	0
DET0152__hypothetical-protein	0	0	0	0
DET0153__hypothetical-protein	0	0	0	0
DET0155__resolvase-domain-protein	1	0	0	0
DET0156__hypothetical-protein	1	0	0	0
DET0157__site-specific-recombinase,-phage-integrase-family	1	0	0	0
DET0158__hypothetical-protein	1	0	0	0
DET0159__hypothetical-protein	1	0	0	0
DET0160__DNA-polymerase-domain-protein	1	0	0	0
DET0161__hypothetical-protein	1	0	0	0
DET0162__	1	0	0	0
DET0163__reductive-dehalogenase-anchoring-protein,-putative	1	0	0	0
DET0164__hypothetical-protein	1	0	0	0
DET0165__ISDet2,-transposase-orfA	1	0	0	0
DET0166__ISDet2,-transposase-orfB	1	0	0	0
DET0167__hypothetical-protein	1	0	0	0
DET0168__hypothetical-protein	1	0	0	0
DET0169__RNA-polymerase-sigma-factor-SigW,-putative	1	0	0	0
DET0170__DNA-binding-response-regulator	1	0	0	0
DET0171__sensory-box-sensor-histidine-kinase	1	0	0	0
DET0172__hypothetical-protein	1	0	0	0
DET0173__reductive-dehalogenase,-putative	1	0	0	0
DET0174__lipoprotein,-putative	1	0	0	0
DET0175__reductive-dehalogenase-anchoring-protein,-putative	1	0	0	0
DET0176__hypothetical-protein	1	0	0	0
DET0177__DNA-binding-response-regulator	1	0	0	0
DET0178__sensor-histidine-kinase	1	0	0	0
DET0179__hypothetical-protein	1	0	0	0
DET0180__reductive-dehalogenase,-putative	1	0	0	0
DET0181__reductive-dehalogenase-anchoring-protein,-putative	1	0	0	0
DET0182__hypothetical-protein	1	0	0	0
DET0183__ATP-dependent-RNA-helicase,-DEAD/DEAH-box-family(-EC:3.6.1.--)	0	0	0	0
DET0184__membrane-protein,-TerC-family	0	0	0	0
DET0185__formate-dehydrogenase-accessory-protein-FdhE,-putative	0	1	0	0
DET0186__formate-dehydrogenase,-membrane-subunit,-putative	0	1	0	0
DET0187__formate-dehydrogenase,-alpha-subunit(-EC:1.2.1.2-)	0	1	0	0
DET0188__hypothetical-protein	0	0	0	0
DET0189__methyltransferase,-putative	0	0	0	0
DET0190_coaD_pantetheine-phosphate-adenylyltransferase(-EC:2.7.7.3-)	0	0	0	0
DET0191__iron-sulfur-cluster-binding-protein	0	0	0	0
DET0192__cvpA-family-protein	0	0	0	0
DET0193_proC_pyrroline-5-carboxylate-reductase(-EC:1.5.1.2-)	0	0	0	0
DET0194_leuS_leucyl-tRNA-synthetase(-EC:6.1.1.4-)	0	0	0	0
DET0195__hypothetical-protein	0	0	0	0
DET0196__hypothetical-protein	0	0	0	0
DET0197__hypothetical-protein	0	0	0	0
DET0198__glutaredoxin-family-protein	0	0	0	0
DET0199__ferredoxin-thioredoxin-reductase,-catalytic-subunit,-putative/rubredoxin	0	0	0	0
DET0200__hypothetical-protein	0	0	0	0
DET0201__glycosyl-hydrolase-domain-protein	0	0	0	0
DET0202__histidinol-phosphate-phosphatase-family-protein/glycosyl-transferase,-group-2-family-protein	0	0	0	0
DET0203__glycosyl-transferase,-group-2-family-protein	0	0	0	0
DET0204__NAD-dependent-epimerase/dehydratase-family-protein(-EC:5.1.3.2-)	0	0	0	0
DET0205__D-glycero-D-manno-heptose-1-phosphate-guanosyltransferase(-EC:2.7.7.13-)	0	0	0	0
DET0206__D-glycero-D-manno-heptose-7-phosphate-kinase,-putative	0	0	0	0
DET0207_gmhA_phosphoheptose-isomerase(-EC:5.--)	0	0	0	0
DET0208__glycosyl-transferase,-group-2-family-protein	0	0	0	0
DET0209__hypothetical-protein	0	0	0	0
DET0210__hypothetical-protein	0	0	0	0
DET0211__glycosyl-transferase,-group-1-family-protein	0	0	0	0
DET0212__hypothetical-protein	0	0	0	0
DET0213__hypothetical-protein	0	0	0	0
DET0214__iron-sulfur-cluster-binding-protein/coenzyme-F420-reducing-hydrogenase,-beta-subunit,-putative	0	0	0	0
DET0215__polysaccharide-biosynthesis-protein	0	0	0	0
DET0216__hypothetical-protein	0	0	0	0
DET0217__oxidoreductase,-aldo/keto-reductase-family	0	0	0	0
DET0218__DNA-binding-protein,-putative	0	0	0	0
DET0219__PBS-lyase-HEAT-like-repeat-domain-protein	0	0	0	0
DET0220__hypothetical-protein	0	0	0	0
DET0221__L-lysine-2,3-aminomutase,-putative/acetyltransferase,-GNAT-family(-EC:5.4.3.2-)	0	0	0	0
DET0222__serine-protease-inhibitor-family-protein	0	0	0	0
DET0223__hemolysin,-putative	0	0	0	0
DET0224__ABC-transporter,-ATP-binding-protein	0	0	0	0
DET0225__lipoprotein,-putative	0	0	0	0
DET0226__hypothetical-protein	0	0	0	0
DET0227__hypothetical-protein	0	0	0	0
DET0228__hypothetical-protein	1	0	0	0
DET0229__hypothetical-protein	1	0	0	0
DET0230__TM2-domain-protein	1	0	0	0
DET0231__hypothetical-protein	1	0	0	0
DET0232__DNA-binding-response-regulator	1	0	0	0
DET0233__sensory-box-sensor-histidine-kinase	1	0	0	0
DET0234__hypothetical-protein	1	0	0	0
DET0235__reductive-dehalogenase,-putative	1	0	0	0
DET0236__reductive-dehalogenase-anchoring-protein,-putative	1	0	0	0
DET0237__transcriptional-regulator,-putative	0	0	0	0
DET0238__hypothetical-protein	0	0	0	0
DET0239__radical-SAM-domain-protein	0	0	0	0
DET0240__tetrapyrrole-methylase-family-protein(-EC:2.1.1.132-)	0	0	0	0
DET0241__radical-SAM-domain-protein	0	0	0	0
DET0242__hypothetical-protein	0	0	0	0
DET0243__radical-SAM-domain-protein	0	0	0	0
DET0244_nrd-1_ribonucleotide-reductase(-EC:1.17.4.1-)	0	0	0	0
DET0245_cobA-1_cob(I)alamin-adenosyltransferase(-EC:2.5.1.17-)	0	0	0	0
DET0246_cobD-1_cobalamin-biosynthesis-protein-CobD(-EC:6.3.1.10-)	0	0	0	0
DET0247__hypothetical-protein	0	0	0	0
DET0248__cysteine-desulfurase(-EC:2.8.1.7-)	0	0	0	0
DET0249__hypothetical-protein	0	0	0	0
DET0250__iron-ABC-transporter,-periplasmic-iron-binding-protein,-putative	0	0	0	0
DET0251__transcriptional-repressor-LexA,-putative	0	0	0	0
DET0252__hypothetical-protein	0	0	0	0
DET0253__DNA-primase-domain-protein	0	0	0	0
DET0254__resolvase-domain-protein	0	0	0	1
DET0255__hypothetical-protein	0	0	0	1
DET0256__hypothetical-protein	0	0	0	1
DET0257__hypothetical-protein	0	0	0	1
DET0258__hypothetical-protein	0	0	0	1
DET0259__hypothetical-protein	0	0	0	1
DET0260__hypothetical-protein	0	0	0	1
DET0261__hypothetical-protein	0	0	0	1
DET0262__hypothetical-protein	0	0	0	1
DET0263__hypothetical-protein	0	0	0	1
DET0264__hypothetical-protein	0	0	0	1
DET0265__hypothetical-protein	0	0	0	1
DET0266__hypothetical-protein	0	0	0	1
DET0267__hypothetical-protein	0	0	0	1
DET0268__hypothetical-protein	0	0	0	1
DET0269__hypothetical-protein	0	0	0	1
DET0270__Ser/Thr-protein-phosphatase-family-protein	0	0	0	1
DET0271__hypothetical-protein	0	0	0	1
DET0272__site-specific-recombinase,-phage-integrase-family	0	0	0	1
DET0275__hypothetical-protein	0	0	0	1
DET0296__precorrin-6Y-C5,15-methyltransferase,-putative(-EC:2.1.1.132-)	1	0	0	0
DET0297__hypothetical-protein	1	0	0	0
DET0298__hypothetical-protein	1	0	0	0
DET0299__transcriptional-regulator,-Crp/Fnr-family	1	0	0	0
DET0300__DNA-binding-response-regulator	1	0	0	0
DET0301__sensory-box-sensor-histidine-kinase	1	0	0	0
DET0302__reductive-dehalogenase,-putative	1	0	0	0
DET0303__reductive-dehalogenase-anchoring-protein,-putative	1	0	0	0
DET0304__response-regulator	1	0	0	0
DET0305__sensory-box-sensor-histidine-kinase	1	0	0	0
DET0306__reductive-dehalogenase,-putative	1	0	0	0
DET0307__reductive-dehalogenase-anchoring-protein,-putative	1	0	0	0
DET0308__hypothetical-protein	1	0	0	0
DET0309__hypothetical-protein	1	0	0	0
DET0310__transcriptional-regulator,-putative	1	0	0	0
DET0311__reductive-dehalogenase,-putative	1	0	0	0
DET0312__reductive-dehalogenase-anchoring-protein,-putative	1	0	0	0
DET0313__hypothetical-protein	1	0	0	0
DET0314__hypothetical-protein	1	0	0	0
DET0315__sensory-box-sensor-histidine-kinase	1	0	0	0
DET0316__DNA-binding-response-regulator	1	0	0	0
DET0317__hypothetical-protein	1	0	0	0
DET0318__reductive-dehalogenase,-putative	1	0	0	0
DET0319__reductive-dehalogenase-anchoring-protein,-putative	1	0	0	0
DET0320__hypothetical-protein	1	0	0	0
DET0321__lipoprotein,-putative	1	0	0	0
DET0322__hypothetical-protein	0	0	0	0
DET0323__site-specific-recombinase,-phage-integrase-family	0	0	0	0
DET0325__patatin-like-phospholipase-family-protein	0	0	0	0
DET0326__hypothetical-protein	0	0	0	0
DET0327__hypothetical-protein	0	0	0	0
DET0328__hypothetical-protein	0	0	0	0
DET0329__transporter,-LysE-family	0	0	0	0
DET0330__histone-deacetylase-family-protein	0	0	0	0
DET0331__cation-efflux-family-protein	0	0	0	0
DET0332_secF_protein-export-membrane-protein-SecF	0	0	0	0
DET0333_secD_protein-export-membrane-protein-SecD	0	0	0	0
DET0334__polyA-polymerase-family-protein(-EC:2.7.7.19-)	0	0	0	0
DET0335__hypothetical-protein	0	0	0	0
DET0336__DNA-binding-protein,-putative	0	0	0	0
DET0337_priA_primosomal-protein-N'(-EC:3.6.1.--)	0	0	0	0
DET0338_rplS_50S-ribosomal-protein-L19	0	0	0	0
DET0339_trmD_tRNA-(guanine-N1)-methyltransferase(-EC:2.1.1.31-)	0	0	0	0
DET0340_mraZ_MraZ	0	0	0	0
DET0341_mraW_S-adenosyl-methyltransferase-MraW(-EC:2.1.1.--)	0	0	0	0
DET0342_ftsA-1_cell-division-protein-FtsA	0	0	0	0
DET0343_ftsZ-1_cell-division-protein-FtsZ	0	0	0	0
DET0344__conserved-hypothetical-protein-TIGR00244	0	0	0	0
DET0345_nrd-2_ribonucleotide-diphosphate-reductase-alpha-subunit(-EC:1.17.4.1-)	0	0	0	0
DET0346__hypothetical-protein	0	0	0	0
DET0347__hypothetical-protein	0	0	0	0
DET0348__radical-SAM-domain-protein	0	0	0	0
DET0349__GatB/YqeY-domain-protein	0	0	0	0
DET0350_rpsU_ribosomal-protein-S21	0	0	0	0
DET0351__hypothetical-protein	0	0	0	0
DET0352__hypothetical-protein	0	0	0	0
DET0353__hypothetical-protein	0	0	0	0
DET0354__phage-domain-protein	0	0	0	0
DET0355__hypothetical-protein	0	0	0	0
DET0356__hypothetical-protein	0	0	0	0
DET0357__hypothetical-protein	0	0	0	0
DET0358__hypothetical-protein	0	0	0	0
DET0359__hypothetical-protein	0	0	0	0
DET0361__hypothetical-protein	0	0	0	0
DET0362__hypothetical-protein	0	0	0	0
DET0363__hypothetical-protein	0	0	0	0
DET0364__carboxyl-terminal-protease(-EC:3.4.21.102-)	0	0	0	0
DET0365_pheS_phenylalanyl-tRNA-synthetase,-alpha-subunit(-EC:6.1.1.20-)	0	0	0	0
DET0366_pheT_phenylalanyl-tRNA-synthetase,-beta-subunit(-EC:6.1.1.20-)	0	0	0	0
DET0367_ppa_inorganic-pyrophosphatase(-EC:3.6.1.1-)	0	0	0	0
DET0368_proS_prolyl-tRNA-synthetase(-EC:6.1.1.15-)	0	0	0	0
DET0369_ispG_1-hydroxy-2-methyl-2-(E)-butenyl-4-diphosphate-synthase	0	0	0	0
DET0370__membrane-associated-zinc-metalloprotease,-putative	0	0	0	0
DET0371_dxr_1-deoxy-D-xylulose-5-phosphate-reductoisomerase(-EC:1.1.1.267-)	0	0	0	0
DET0372_cdsA_phosphatidate-cytidylyltransferase(-EC:2.7.7.41-)	0	0	0	0
DET0373_uppS_undecaprenyl-diphosphate-synthase(-EC:2.5.1.31-)	0	0	0	0
DET0374_frr_ribosome-recycling-factor	0	0	0	0
DET0375_pyrH_uridylate-kinase(-EC:2.7.4.22-)	0	0	0	0
DET0376_tsf_elongation-factor-Ts	0	0	0	0
DET0377_rpsB_30S-ribosomal-protein-S2	0	0	0	0
DET0378_purQ_phosphoribosylformylglycinamidine-synthase-I(-EC:6.3.5.3-)	0	0	0	0
DET0379_purL_phosphoribosylformylglycinamidine-synthase-II(-EC:6.3.5.3-)	0	0	0	0
DET0380__pyridoxine-biosynthesis-protein(-EC:4.--)	0	0	0	0
DET0381__iron-sulfur-cluster-binding-protein,-Rieske-family	0	0	0	0
DET0383__hypothetical-protein	0	0	0	0
DET0384__inositol-5-monophosphate-dehydrogenase(-EC:1.1.1.205-)	0	0	0	0
DET0385__hypothetical-protein	0	0	0	0
DET0386__tetrapyrrole-methylase-family-protein	0	0	0	0
DET0387__hypothetical-protein	0	0	0	0
DET0388_metG_methionyl-tRNA-synthetase(-EC:6.1.1.10-)	0	0	0	0
DET0389_hepT_heptaprenyl-diphosphate-synthase-component-II(-EC:2.5.1.30,EC:2.5.1.--)	0	0	0	0
DET0390__hypothetical-protein	0	0	0	0
DET0391_ftsH_ATP-dependent-metalloprotease-FtsH(-EC:3.4.24.--)	0	0	0	0
DET0392__AP-endonuclease,-family-2-protein(-EC:3.1.21.2-)	0	0	0	0
DET0393__iojap-like-protein	0	0	0	0
DET0394_ndk_nucleoside-diphosphate-kinase(-EC:2.7.4.6-)	0	0	0	0
DET0395__glycoprotease-family-protein/hydrolase,-beta-phosphoglucomutase-family	0	0	0	0
DET0396__conserved-hypothetical-protein-TIGR00150	0	0	0	0
DET0397_thiL_thiamine-monophosphate-kinase(-EC:2.7.4.16-)	0	0	0	0
DET0398__ubiquinone/menaquinone-biosynthesis-methlytransferase-UbiE,-putative(-EC:2.1.1.--)	0	0	0	0
DET0399__ubiquinone/menaquinone-biosynthesis-methlytransferase-UbiE,-putative(-EC:2.1.1.--)	0	0	0	0
DET0400__3-dehydroquinate-synthase-family-protein(-EC:4.2.3.4-)	0	0	0	0
DET0401__1,4-dihydroxy-2-naphthoate-octaprenyltransferase,-putative(-EC:2.5.1.--)	0	0	0	0
DET0402__methyltransferase,-UbiE/COQ5-family(-EC:2.1.1.--)	0	0	0	0
DET0403__Ser/Thr-protein-phosphatase-family-protein	0	0	0	0
DET0404_ksgA_dimethyladenosine-transferase(-EC:2.1.1.--)	0	0	0	0
DET0405_ispE_4-diphosphocytidyl-2C-methyl-D-erythritol-kinase(-EC:2.7.1.148-)	0	0	0	0
DET0406__rubrerythrin/rubredoxin	0	0	0	0
DET0407__hypothetical-protein	0	0	0	0
DET0408__cation-channel-family-protein	0	0	0	0
DET0409__polyA-polymerase-family-protein(-EC:2.7.7.19-)	0	0	0	0
DET0410_nodI_nodulation-ATP-binding-protein-I	0	0	0	0
DET0411__putative-NodJ	0	0	0	0
DET0412__hypothetical-protein	0	0	0	0
DET0413__cytidine/deoxycytidylate-deaminase-family-protein(-EC:3.5.4.12-)	0	0	0	0
DET0414__conserved-hypothetical-protein-TIGR00147	0	0	0	0
DET0415_dut_putative-deoxyuridine-5'-triphosphate-nucleotidohydrolase(-EC:3.6.1.23-)	0	0	0	0
DET0416__hypothetical-protein	0	0	0	0
DET0417__amino-acid-ABC-transporter,-ATP-binding-protein(-EC:3.6.3.-,EC:3.6.3.21-)	0	0	0	0
DET0418__amino-acid-ABC-transporter,-permease-protein,-His/Glu/Gln/Arg/opine-family	0	0	0	0
DET0419__amino-acid-ABC-transporter,-periplasmic-amino-acid-binding-protein	0	0	0	0
DET0420__hypothetical-protein	0	0	0	0
DET0421__degV-family-protein	0	0	0	0
DET0423__hypothetical-protein	0	0	0	0
DET0424__magnesium-and-cobalt-transport-protein,-putative	0	0	0	0
DET0425__hypothetical-protein	0	0	0	0
DET0426__metallo-beta-lactamase-family-protein	0	0	0	0
DET0427__carbohydrate-kinase-family-protein	0	0	0	0
DET0428__transcriptional-activator,-putative(-EC:2.7.1.33-)	0	0	0	0
DET0429_coaBC_phosphopantothenoylcysteine-decarboxylase/phosphopantothenate--cysteine-ligase(-EC:6.3.2.5-)	0	0	0	0
DET0430_valS_valyl-tRNA-synthetase(-EC:6.1.1.9-)	0	0	0	0
DET0431__sensory-box-sensor-histidine-kinase	0	0	0	0
DET0432__DNA-binding-response-regulator,-LuxR-family	0	0	0	0
DET0433__hypothetical-protein	0	0	0	0
DET0434_secA_translocase	0	0	0	0
DET0435_prs_ribose-phosphate-pyrophosphokinase(-EC:2.7.6.1-)	0	0	0	0
DET0436_glyA_Serine-hydroxymethyltransferase(-EC:2.1.2.1-)	0	0	0	0
DET0437__uracil-DNA-glycosylase,-putative(-EC:2.7.7.7-)	0	0	0	0
DET0438__metallo-beta-lactamase-family-protein(-EC:3.1.--)	0	0	0	0
DET0439__FtsK/SpoIIIE-family-protein	0	0	0	0
DET0440__hypothetical-protein	0	0	0	0
DET0441_uvrB_excinuclease-ABC-subunit-B	0	0	0	0
DET0442_ruvA_Holliday-junction-DNA-helicase-RuvA	0	0	0	0
DET0443_ruvC_crossover-junction-endodeoxyribonuclease-RuvC(-EC:3.1.22.4-)	0	0	0	0
DET0444__conserved-hypothetical-protein-TIGR01033	0	0	0	0
DET0445_acpS_holo-(acyl-carrier-protein)-synthase(-EC:2.7.8.7-)	0	0	0	0
DET0446__[Fe]-hydrogenase,-HymA-subunit,-putative(-EC:1.6.5.3-)	0	1	0	0
DET0447__acyl-CoA-biotin-dependant-carboxyltransferase(-EC:6.4.1.3-)	0	0	0	0
DET0448__3-isopropylmalate-dehydratase(-EC:4.2.1.33-)	0	0	1	0
DET0449__isopropylmalate-isomerase-small-subunit(-EC:4.2.1.33-)	0	0	1	0
DET0450__isocitrate-dehydrogenase,-putative(-EC:1.1.1.41-)	0	0	1	0
DET0451_mdh_malate-dehydrogenase,-NAD-dependent(-EC:1.1.1.37-)	0	0	1	0
DET0452__hypothetical-protein	0	0	1	0
DET0453__fumarate-hydratase(-EC:4.2.1.2-)	0	0	1	0
DET0454__fumarate-hydratase,-beta-subunit,-putative(-EC:4.2.1.2-)	0	0	1	0
DET0455__HIT-domain-protein	0	0	0	0
DET0456__MutT/nudix-family-protein(-EC:3.6.1.13-)	0	0	0	0
DET0457__acetyltransferase,-GNAT-family(-EC:2.3.1.1-)	0	0	0	0
DET0458__inorganic-polyphosphate/ATP-NAD-kinase,-putative(-EC:2.7.1.23-)	0	0	0	0
DET0459__hypothetical-protein	0	0	0	0
DET0460__prephenate-dehydrogenase(-EC:1.3.1.12-)	0	0	0	0
DET0461_tyrA_chorismate-mutase/prephenate-dehydratase(-EC:4.2.1.51-)	0	0	0	0
DET0462_aroC_chorismate-synthase(-EC:4.2.3.5-)	0	0	0	0
DET0463_aroA_3-phosphoshikimate-1-carboxyvinyltransferase(-EC:2.5.1.19-)	0	0	0	0
DET0464_aroK_shikimate-kinase(-EC:2.7.1.71-)	0	0	0	0
DET0465_aroE_shikimate-5-dehydrogenase(-EC:1.1.1.25-)	0	0	0	0
DET0466_aroD_3-dehydroquinate-dehydratase,-type-I(-EC:4.2.1.10-)	0	0	0	0
DET0467_aroB_3-dehydroquinate-synthase(-EC:4.2.3.4-)	0	0	0	0
DET0468__3-deoxy-7-phosphoheptulonate-synthase(-EC:2.5.1.54-)	0	0	0	0
DET0469__hypothetical-protein	0	0	0	0
DET0470_rpsL_30S-ribosomal-protein-S12	0	0	0	0
DET0471_rpsG_30S-ribosomal-protein-S7	0	0	0	0
DET0472_fusA-1_translation-elongation-factor-G(-EC:3.6.5.3-)	0	0	0	0
DET0473_rpsJ_ribosomal-protein-S10	0	0	0	0
DET0474_rplC_ribosomal-protein-L3	0	0	0	0
DET0475_rplD_50S-ribosomal-protein-L4	0	0	0	0
DET0476_rplW_ribosomal-protein-L23	0	0	0	0
DET0477_rplB_50S-ribosomal-protein-L2	0	0	0	0
DET0478_rpsS_ribosomal-protein-S19	0	0	0	0
DET0479_rplV_ribosomal-protein-L22	0	0	0	0
DET0480_rpsC_ribosomal-protein-S3	0	0	0	0
DET0481_rplP_50S-ribosomal-protein-L16	0	0	0	0
DET0482_rpmC_ribosomal-protein-L29	0	0	0	0
DET0483_rpsQ_ribosomal-protein-S17	0	0	0	0
DET0484_rplN_ribosomal-protein-L14	0	0	0	0
DET0485_rplX_ribosomal-protein-L24	0	0	0	0
DET0486_rplE_ribosomal-protein-L5	0	0	0	0
DET0487_rpsN_ribosomal-protein-S14	0	0	0	0
DET0488_rpsH_ribosomal-protein-S8	0	0	0	0
DET0489_rplF_50S-ribosomal-protein-L6	0	0	0	0
DET0490_rplR_ribosomal-protein-L18	0	0	0	0
DET0491_rpsE_ribosomal-protein-S5	0	0	0	0
DET0492_rpmD_ribosomal-protein-L30	0	0	0	0
DET0493_rplO_ribosomal-protein-L15	0	0	0	0
DET0494_secY_preprotein-translocase-SecY	0	0	0	0
DET0495_adk_adenylate-kinase(-EC:2.7.4.3-)	0	0	0	0
DET0496_map_methionine-aminopeptidase,-type-I(-EC:3.4.11.18-)	0	0	0	0
DET0497_infA_translation-initiation-factor-IF-1	0	0	0	0
DET0498_rpmJ_ribosomal-protein-L36	0	0	0	0
DET0499_rpsM_30S-ribosomal-protein-S13	0	0	0	0
DET0500_rpsK_30S-ribosomal-protein-S11	0	0	0	0
DET0501_rpsD_30S-ribosomal-protein-S4	0	0	0	0
DET0502_rpoA_DNA-directed-RNA-polymerase-alpha-subunit(-EC:2.7.7.6-)	0	0	0	0
DET0503_rplQ_ribosomal-protein-L17	0	0	0	0
DET0504_truA_tRNA-pseudouridine-synthase-A(-EC:5.4.99.12-)	0	0	0	0
DET0505_rplM_50S-ribosomal-protein-L13	0	0	0	0
DET0506_rpsI_ribosomal-protein-S9	0	0	0	0
DET0507__hypothetical-protein	0	0	0	0
DET0508__hypothetical-protein	0	0	0	0
DET0509__hypothetical-protein(-EC:5.3.1.9-)	0	0	0	0
DET0510__phosphoglucomutase/phosphomannomutase-family-protein(-EC:5.4.2.8-)	0	0	0	0
DET0511__hypothetical-protein	0	0	0	0
DET0512_metK-2_S-adenosylmethionine-synthetase(-EC:2.5.1.6-)	0	0	0	0
DET0513_ahcY_S-adenosyl-L-homocysteine-hydrolase(-EC:3.3.1.1-)	0	0	0	0
DET0514__hypothetical-protein	0	0	0	0
DET0515__hypothetical-protein	0	0	0	0
DET0516__hypothetical-protein	0	0	0	0
DET0517_mtaP_methylthioadenosine-phosphorylase(-EC:2.4.2.28-)	0	0	0	0
DET0518__translation-initiation-factor,-putative,-aIF-2BI-family(-EC:5.3.1.23-)	0	0	0	0
DET0519__ABC-transporter,-permease-protein,-putative	0	0	0	0
DET0520__daunorubicin-resistance-ABC-transporter,-ATP-binding-protein,-putative	0	0	0	0
DET0521__hypothetical-protein	0	0	0	0
DET0522__hypothetical-protein	0	0	0	0
DET0523__acetyltransferase,-GNAT-family	0	0	0	0
DET0524__PBS-lyase-HEAT-like-repeat-domain-protein	0	0	0	0
DET0525__hypothetical-protein	0	0	0	0
DET0526__pmbA/tldD-family-protein	0	0	0	0
DET0527__TldD/PmbA-family-protein	0	0	0	0
DET0528__phosphoglucomutase/phosphomannomutase-family-protein(-EC:5.4.2.8,EC:5.4.2.10-)	0	0	0	0
DET0529__glucose-1-phosphate-thymidylyltransferase(-EC:2.7.7.23,EC:2.3.1.157-)	0	0	0	0
DET0530__glucose-1-phosphate-thymidylyltransferase(-EC:2.7.7.24-)	0	0	0	0
DET0531_glmS_glucosamine--fructose-6-phosphate-aminotransferase,-isomerizing(-EC:2.6.1.16-)	0	0	0	0
DET0532__phosphatidylethanolamine-binding-protein,-putative	0	0	0	0
DET0533__HAD-superfamily-hydrolase,-subfamily-IA(-EC:3.8.1.2-)	0	0	0	0
DET0534_lysA_diaminopimelate-decarboxylase(-EC:4.1.1.20-)	0	0	0	0
DET0535_holB_DNA-polymerase-III,-delta-prime-subunit(-EC:2.7.7.7-)	0	0	0	0
DET0536__hypothetical-protein	0	0	0	0
DET0537__HNH-endonuclease-domain-protein	0	0	0	0
DET0538__ATP-binding-protein,-DnaC-family	0	0	0	0
DET0539__dnaD/phage-associated-domain-protein	0	0	0	0
DET0540_dnaB_replicative-DNA-helicase(-EC:3.6.1.--)	0	0	0	0
DET0541_rplI_ribosomal-protein-L9	0	0	0	0
DET0542_trxB_thioredoxin-disulfide-reductase(-EC:1.8.1.9-)	0	0	0	0
DET0543_plsX_fatty-acid/phospholipid-synthesis-protein	0	0	0	0
DET0544__BadF/BadG/BcrA/BcrD-ATPase-family-protein	0	0	0	0
DET0545__amidohydrolase-family-protein	0	0	0	0
DET0546_uvrA_excinuclease-ABC,-A-subunit	0	0	0	0
DET0547__HDIG-domain-protein	0	0	0	0
DET0548__DNA-binding-protein	0	0	0	0
DET0549__exonuclease-SbcC,-putative	0	0	0	0
DET0550__hypothetical-protein	0	0	0	0
DET0551_rpoD_RNA-polymerase-sigma-factor-RpoD	0	0	0	0
DET0552_dnaG_DNA-primase(-EC:2.7.7.--)	0	0	0	0
DET0553__deoxyguanosinetriphosphate-triphosphohydrolase-like-protein(-EC:3.1.5.1-)	0	0	0	0
DET0554_ppsA_phosphoenolpyruvate-synthase(-EC:2.7.9.2-)	0	0	0	0
DET0555__	0	0	0	0
DET0556__hypothetical-protein	0	0	0	0
DET0557__hypothetical-protein	0	0	0	0
DET0558_atpB_ATP-synthase-F0,-A-subunit(-EC:3.6.3.14-)	0	1	0	0
DET0559_atpE_ATP-synthase-F0,-C-subunit(-EC:3.6.3.14-)	0	1	0	0
DET0560_atpF_ATP-synthase-F0,-B-subunit(-EC:3.6.3.14-)	0	1	0	0
DET0561_atpH_ATP-synthase-F1,-delta-subunit(-EC:3.6.3.14-)	0	1	0	0
DET0562_atpA_ATP-synthase-subunit-A(-EC:3.6.3.14-)	0	1	0	0
DET0563_atpG_ATP-synthase-F1,-gamma-subunit(-EC:3.6.3.14-)	0	1	0	0
DET0564_atpD_ATP-synthase-subunit-B(-EC:3.6.3.14-)	0	1	0	0
DET0565_atpC_ATP-synthase-F1,-epsilon-subunit(-EC:3.6.3.14-)	0	1	0	0
DET0566_rimM_16S-rRNA-processing-protein-RimM	0	0	0	0
DET0567__hypothetical-protein	0	0	0	0
DET0568_rpsP_ribosomal-protein-S16	0	0	0	0
DET0569_nfi_endonuclease-V(-EC:3.1.21.7-)	0	0	0	0
DET0570_prfB_peptide-chain-release-factor-2,-programmed-frameshift	0	0	0	0
DET0571__hypothetical-protein	0	0	0	0
DET0572__DNA-repair-protein,-RadC-family	0	0	0	0
DET0573__oligopeptide-binding-protein,-putative	0	0	0	0
DET0575__hypothetical-protein	0	0	0	0
DET0576__aminotransferase,-classes-I-and-II	0	0	0	0
DET0577_serS_seryl-tRNA-synthetase(-EC:6.1.1.11-)	0	0	0	0
DET0578_lysS_lysyl-tRNA-synthetase(-EC:6.1.1.6-)	0	0	0	0
DET0579__hypothetical-protein	0	0	0	0
DET0580_recO_recombination-protein-RecO	0	0	0	0
DET0581__hypothetical-protein	0	0	0	0
DET0582_corA_magnesium-and-cobalt-transport-protein-CorA	0	0	0	0
DET0583_recR_recombination-protein-RecR	0	0	0	0
DET0584__hypothetical-protein	0	0	0	0
DET0585__DNA-polymerase-III,-gamma-and-tau-subunits,-putative(-EC:2.7.7.7-)	0	0	0	0
DET0586__hypothetical-protein	0	0	0	0
DET0587__hypothetical-protein	0	0	0	0
DET0588__hypothetical-protein	0	0	0	0
DET0589__GTPase-domain,-tubulin/FtsZ-family-protein	0	0	0	0
DET0590_gap_glyceraldehyde-3-phosphate-dehydrogenase,-type-I(-EC:1.2.1.12-)	0	0	1	0
DET0591__hypothetical-protein	0	0	1	0
DET0592__hypothetical-protein	0	0	0	0
DET0593_eno_enolase(-EC:4.2.1.11-)	0	0	1	0
DET0594__conserved-hypothetical-protein-TIGR00725	0	0	0	0
DET0595_pth_peptidyl-tRNA-hydrolase(-EC:3.1.1.29-)	0	0	0	0
DET0596_ligA_DNA-ligase,-NAD-dependent(-EC:6.5.1.2-)	0	0	0	0
DET0597__hypothetical-protein	0	0	0	0
DET0598__SNO-glutamine-amidotransferase-family(-EC:2.6.--)	0	0	0	0
DET0599_serA_D-3-phosphoglycerate-dehydrogenase(-EC:1.1.1.95-)	0	0	1	0
DET0600__soluble-hydrogenase,-tritium-exchange-subunit	0	0	0	0
DET0601_tyrS_tyrosyl-tRNA-synthetase(-EC:6.1.1.1-)	0	0	0	0
DET0602_ribF_riboflavin-biosynthesis-protein-RibF(-EC:2.7.1.26,EC:2.7.7.2-)	0	0	0	0
DET0603_rpoB_DNA-directed-RNA-polymerase,-beta-subunit(-EC:2.7.7.6-)	0	0	0	0
DET0604_rpoC_DNA-directed-RNA-polymerase,-beta'-subunit(-EC:2.7.7.6-)	0	0	0	0
DET0605__hypothetical-protein	0	0	0	0
DET0606_ruvB_Holliday-junction-DNA-helicase-RuvB	0	0	0	0
DET0607__hypothetical-protein	0	0	0	0
DET0608_rimI_ribosomal-protein-alanine-acetyltransferase(-EC:2.3.1.128-)	0	0	0	0
DET0609__hypothetical-protein	0	0	0	0
DET0610__hypothetical-protein	0	0	0	0
DET0611__hypothetical-protein	0	0	0	0
DET0612__histone-acetyltransferase,-ELP3-family(-EC:2.3.1.48-)	0	0	0	0
DET0613__hypothetical-protein	0	0	0	0
DET0614__hydrogenase,-group-3,-VhuG-subunit,-putative	0	1	0	0
DET0615__hydrogenase,-group-3,-VhuA-subunit,-putative	0	1	0	0
DET0616__hydrogenase-maturation-protease	0	1	0	0
DET0617__hypothetical-protein	0	0	0	0
DET0618__thiol-disulfide-oxidoreductase,-putative	0	0	0	0
DET0619_ccdA_cytochrome-c-type-biogenesis-protein-CcdA	0	0	0	0
DET0620__hypothetical-protein	0	0	0	0
DET0621__hypothetical-protein	0	0	0	0
DET0622__radical-SAM-domain-protein	0	0	0	0
DET0623_nrd-3_ribonucleotide-reductase(-EC:1.17.4.1-)	0	0	0	0
DET0624__response-regulator	0	0	0	0
DET0625__sensory-box-sensor-histidine-kinase	0	0	0	0
DET0626__hypothetical-protein	0	0	0	0
DET0627__hypothetical-protein	0	0	0	0
DET0628__radical-SAM-domain-protein(-EC:5.4.3.2-)	0	0	0	0
DET0629__D-ala-D-ala-ligase(-EC:6.3.2.4-)	0	0	0	0
DET0630__transcriptional-regulator,-Fur-family	0	0	0	0
DET0631__cation-ABC-transporter,-periplasmc-binding-protein	0	0	0	0
DET0632__cation-ABC-transporter,-ATP-binding-protein(-EC:3.6.3.--)	0	0	0	0
DET0633__cation-ABC-transporter,-permease-protein	0	0	0	0
DET0635__hypothetical-protein	0	0	0	0
DET0636_ftsZ-2_cell-division-protein-FtsZ	0	0	0	0
DET0637_ftsA-2_cell-division-protein-FtsA	0	0	0	0
DET0638__hypothetical-protein	0	0	0	0
DET0639__hypothetical-protein	0	0	0	0
DET0640__universal-stress-protein-family	0	0	0	0
DET0641__cyclase,-putative	0	0	0	0
DET0642__ribulose-phosphate-3-epimerase,-putative(-EC:5.1.3.1-)	0	0	0	0
DET0643__ribose-5-phosphate-isomerase-B(-EC:5.3.1.6-)	0	0	0	0
DET0644_tkt-1_transketolase(-EC:2.2.1.1-)	0	0	0	0
DET0645__nitroreductase-family-protein	0	0	0	0
DET0646__hypothetical-protein	0	0	0	0
DET0647__hypothetical-protein	0	0	0	0
DET0648__hypothetical-protein	0	0	0	0
DET0649__hypothetical-protein	0	0	0	0
DET0650__ABC-type-cobalamin/Fe3+-siderophores-transport-systems,-periplasmic-binding-protein,-putative	0	0	0	0
DET0651__ABC-type-cobalamin/Fe3+-siderophores-transport-systems,-permease-component	0	0	0	0
DET0652__ABC-type-cobalamin/Fe3+-siderophores-transport-system,-ATP-binding-protein(-EC:3.6.3.34-)	0	0	0	0
DET0653__hypothetical-protein	0	0	0	0
DET0654_cobD-2_cobalamin-biosynthesis-protein-CobD(-EC:6.3.1.10-)	0	0	0	0
DET0655__histidinol-phosphate-aminotransferase,-putative(-EC:4.1.1.81,EC:2.6.1.9-)	0	0	0	0
DET0656__hypothetical-protein	0	0	0	0
DET0657_cobT-1_nicotinate-nucleotide-dimethylbenzimidazole-phosphoribosyltransferase(-EC:2.4.2.21-)	0	0	0	0
DET0658_cobS-1_cobalamin-5'-phosphate-synthase(-EC:2.7.8.26-)	0	0	0	0
DET0659__alpha-ribazole-5-phosphate-phosphatase,-putative(-EC:3.1.3.73,EC:5.4.2.1-)	0	0	0	0
DET0660_cobU-1_cobinamide-kinase/cobinamide-phosphate-guanylyltransferase(-EC:2.7.7.62,EC:2.7.1.156-)	0	0	0	0
DET0661_trx-1_thioredoxin	0	0	0	0
DET0662__sensor-histidine-kinase	0	0	0	0
DET0663__DNA-binding-response-regulator,-LuxR-family	0	0	0	0
DET0664__hypothetical-protein	0	0	0	0
DET0665_acsC-1_acetyl-CoA-decarbonylase/synthase-complex-subunit-gamma(-EC:1.2.99.2-)	0	0	0	0
DET0666__acetyl-CoA-decarbonylase/synthase-complex-subunit-beta(-EC:2.3.1.169,EC:1.2.7.4-)	0	0	0	0
DET0667_acsD-1_acetyl-CoA-decarbonylase/synthase-complex-subunit-delta(-EC:1.2.99.2-)	0	0	0	0
DET0668_folD-1_methylenetetrahydrofolate-dehydrogenase/methenyltetrahydrofolate-cyclohydrolase(-EC:3.5.4.9-)	0	0	0	0
DET0669_acsF-1_carbon-monoxide-dehydrogenase-nickel-insertion-accessory-protein	0	0	0	0
DET0670__iron-sulfur-cluster-binding-protein	0	0	0	0
DET0671_fhs-1_formate--tetrahydrofolate-ligase(-EC:6.3.4.3-)	0	0	0	0
DET0672__hypothetical-protein	0	0	0	0
DET0673__hypothetical-protein	0	0	0	0
DET0696__	0	0	0	0
DET0708_aspS_aspartyl-tRNA-synthetase(-EC:6.1.1.12-)	0	0	0	0
DET0709_tig_trigger-factor	0	0	0	0
DET0710_clpP_ATP-dependent-Clp-protease,-proteolytic-subunit-ClpP(-EC:3.4.21.92-)	0	0	0	0
DET0711__carbohydrate-kinase,-PfkB-family(-EC:2.7.1.15-)	0	0	0	0
DET0712__phosphoribosylglycinamide-transformylase,-putative	0	0	0	0
DET0713__PHP-domain-protein	0	0	0	0
DET0714_efp-1_translation-elongation-factor-P	0	0	0	0
DET0715__metallopeptidase,-M24-family(-EC:3.4.11.9-)	0	0	0	0
DET0716_xerC_tyrosine-recombinase-XerC	0	0	0	0
DET0717_topA_DNA-topoisomerase-I(-EC:5.99.1.2-)	0	0	0	0
DET0718__DNA-processing-protein-DprA,-putative	0	0	0	0
DET0721__hypothetical-protein	0	0	0	0
DET0722__sodium/hydrogen-exchanger-family-protein	0	0	0	0
DET0724_porG_pyruvic-ferredoxin-oxidoreductase,-gamma-subunit(-EC:1.2.7.1-)	0	0	0	0
DET0725_porD_pyruvic-ferredoxin-oxidoreductase,-delta-subunit(-EC:1.2.7.1-)	0	0	0	0
DET0726_porA_pyruvic-ferredoxin-oxidoreductase,-alpha-subunit(-EC:1.2.7.1-)	0	0	0	0
DET0727_porB_pyruvic-ferredoxin-oxidoreductase,-beta-subunit(-EC:1.2.7.1-)	0	0	0	0
DET0728__[Fe]-hydrogenase,-HymA-subunit,-putative(-EC:1.6.5.3-)	0	1	0	0
DET0729__[Fe]-hydrogenase,-HymB-subunit,-putative(-EC:1.6.5.3-)	0	1	0	0
DET0730__[Fe]-hydrogenase,-HymC-subunit,-putative	0	1	0	0
DET0732__mercuric-reductase,-putative(-EC:1.16.1.1-)	0	0	0	0
DET0734__hypothetical-protein	0	0	0	0
DET0736__oxidoreductase,-short-chain-dehydrogenase/reductase-family(-EC:1.1.1.125-)	0	0	0	0
DET0737__GTP-binding-protein,-putative	0	0	0	0
DET0738__hypothetical-protein	0	0	0	0
DET0739__aspartate-aminotransferase(-EC:2.6.1.83-)	0	0	0	0
DET0740_dapF_diaminopimelate-epimerase(-EC:5.1.1.7-)	0	0	0	0
DET0741_miaA_tRNA-delta(2)-isopentenylpyrophosphate-transferase(-EC:2.5.1.8-)	0	0	0	0
DET0742_tpiA_triosephosphate-isomerase(-EC:5.3.1.1-)	0	0	0	0
DET0743__cofactor-independent-phosphoglycerate-mutase(-EC:5.4.2.1-)	0	0	0	0
DET0744_pgk_phosphoglycerate-kinase(-EC:2.7.2.3-)	0	0	1	0
DET0745_dxs_1-deoxy-D-xylulose-5-phosphate-synthase(-EC:2.2.1.7-)	0	0	0	0
DET0746__hypothetical-protein	0	0	0	0
DET0748__hypothetical-protein	0	0	0	0
DET0749_hpt-1_hypoxanthine-phosphoribosyltransferase(-EC:2.4.2.8-)	0	0	0	0
DET0750_rplT_50S-ribosomal-protein-L20	0	0	0	0
DET0751_rpmI_ribosomal-protein-L35	0	0	0	0
DET0752_infC_translation-initiation-factor-IF-3	0	0	0	0
DET0753_thrS_threonyl-tRNA-synthetase(-EC:6.1.1.3-)	0	0	0	0
DET0754__hypothetical-protein	0	0	0	0
DET0755__hypothetical-protein	0	0	0	0
DET0757__hypothetical-protein	0	0	0	0
DET0758__conserved-hypothetical-protein-TIGR00044	0	0	0	0
DET0759__2,3-diketo-5-methylthio-1-phosphopentane-phosphatase-family-protein	0	0	0	0
DET0760_def_peptide-deformylase	0	0	0	0
DET0762__hypothetical-protein	0	0	0	0
DET0763__hypothetical-protein	0	0	0	0
DET0764__hypothetical-protein	0	0	0	0
DET0765__hypothetical-protein	0	0	0	0
DET0766__V-type-H(+)-translocating-pyrophosphatase(-EC:3.6.1.1-)	0	0	0	0
DET0767__ATPase,-C-subunit-family-protein	0	0	0	0
DET0768__hypothetical-protein	0	0	0	0
DET0769__protease-family-protein	0	0	0	0
DET0770_greA_transcription-elongation-factor-GreA	0	0	0	0
DET0771__hypothetical-protein	0	0	0	0
DET0772__hypothetical-protein	0	0	0	0
DET0773__CAAX-amino-terminal-protease-family-protein	0	0	0	0
DET0774__metallopeptidase,-M50-family	0	0	0	0
DET0775_thiC_thiamine-biosynthesis-protein-ThiC	0	0	0	0
DET0776_gidB_methyltransferase-GidB(-EC:2.1.--)	0	0	0	0
DET0777__R3H-domain-protein	0	0	0	0
DET0778_tmk_thymidylate-kinase(-EC:2.7.4.9-)	0	0	0	0
DET0779_trmU_tRNA-(5-methylaminomethyl-2-thiouridylate)-methyltransferase(-EC:2.1.1.61-)	0	0	0	0
DET0780_rnhB_ribonuclease-HII(-EC:3.1.26.4-)	0	0	0	0
DET0781__conserved-hypothetical-protein-TIGR00252	0	0	0	0
DET0782__ThiE-associated-domain-protein/thiamine-phosphate-pyrophosphorylase(-EC:2.5.1.3-)	0	0	0	0
DET0783__translin-family-protein	0	0	0	0
DET0784__V-type-H(+)-translocating-pyrophosphatase(-EC:3.6.1.1-)	0	0	0	0
DET0785__metallo-beta-lactamase-family-protein(-EC:3.1.2.6-)	0	0	0	0
DET0786__hypothetical-protein	0	0	0	0
DET0787_glyS_glycyl-tRNA-synthetase(-EC:6.1.1.14-)	0	0	0	0
DET0788_sbcD_nuclease-SbcCD,-D-subunit	0	0	0	0
DET0789__pseudouridine-synthase,-RsuA-family(-EC:5.4.99.12-)	0	0	0	0
DET0790__phosphoribosyl-transferase-domain-protein	0	0	0	0
DET0791_ade_adenine-deaminase(-EC:3.5.4.2-)	0	0	0	0
DET0792_hpt-2_hypoxanthine-phosphoribosyltransferase(-EC:2.4.2.8-)	0	0	0	0
DET0793__hypothetical-protein	0	0	0	0
DET0794__ABC-transporter,-ATP-binding-protein	0	0	0	0
DET0795__ABC-transporter,-permease-protein	0	0	0	0
DET0796_queA_S-adenosylmethionine:tRNA-ribosyltransferase-isomerase(-EC:5.--)	0	0	0	0
DET0797_surE_acid-phosphatase-SurE(-EC:3.1.3.5-)	0	0	0	0
DET0798__hypothetical-protein	0	0	0	0
DET0799__hypothetical-protein	0	0	0	0
DET0800__hypothetical-protein	0	0	0	0
DET0801__pyrroline-5-carboxylate-reductase,-putative	0	0	0	0
DET0802_panD_aspartate-1-decarboxylase-precursor(-EC:4.1.1.11-)	0	0	0	0
DET0803_panB_3-methyl-2-oxobutanoate-hydroxymethyltransferase(-EC:2.1.2.11-)	0	0	0	0
DET0804_panC_pantoate--beta-alanine-ligase(-EC:6.3.2.1-)	0	0	0	0
DET0805__major-facilitator-family-transporter	0	0	0	0
DET0806__hypothetical-protein	0	0	0	0
DET0811__phytoene-dehydrogenase-family	0	0	0	0
DET0812__PAP2-family-protein	0	0	0	0
DET0813__ABC-transporter,-ATP-binding-protein	0	0	0	0
DET0814__ABC-transporter,-permease-protein	0	0	0	0
DET0815__FeS-assembly-ATPase-SufC,-putative	0	0	0	0
DET0816__sufB/sufD-domain-protein	0	0	0	0
DET0817__ABC-transporter,-ATP-binding-protein(-EC:3.6.3.34-)	0	0	0	0
DET0819__thymidylate-synthase,-putative(-EC:2.1.1.45-)	0	0	0	0
DET0820__hypothetical-protein	0	0	0	0
DET0821__hypothetical-protein	0	0	0	0
DET0822__hypothetical-protein	0	0	0	0
DET0823__hypothetical-protein	0	0	0	0
DET0824__nitroreductase-family-protein	0	0	0	0
DET0825__2-isopropylmalate-synthase(-EC:2.3.3.13-)	0	0	0	0
DET0826_leuB_3-isopropylmalate-dehydrogenase(-EC:1.1.1.85-)	0	0	0	0
DET0827_leuD_3-isopropylmalate-dehydratase,-small-subunit(-EC:4.2.1.33-)	0	0	0	0
DET0828_leuC_3-isopropylmalate-dehydratase,-large-subunit(-EC:4.2.1.33-)	0	0	0	0
DET0829__membrane-protein,-MgtC-/-SapB-family	0	0	0	0
DET0830_leuA_2-isopropylmalate-synthase(-EC:2.3.3.13-)	0	0	0	0
DET0831_ilvC_ketol-acid-reductoisomerase(-EC:1.1.1.86-)	0	0	0	0
DET0832_ilvN_acetolactate-synthase,-small-subunit(-EC:2.2.1.6-)	0	0	0	0
DET0833_ilvB_acetolactate-synthase,-large-subunit,-biosynthetic-type(-EC:2.2.1.6-)	0	0	0	0
DET0834_ilvD_dihydroxy-acid-dehydratase(-EC:4.2.1.9-)	0	0	0	0
DET0835__Sua5/YciO/YrdC/YwlC-family-protein	0	0	0	0
DET0836_guaA_GMP-synthase(-EC:6.3.5.2-)	0	0	0	0
DET0837__hypothetical-protein	0	0	0	0
DET0838_purD_phosphoribosylamine--glycine-ligase(-EC:6.3.4.13-)	0	0	0	0
DET0839_purE_phosphoribosylaminoimidazole-carboxylase,-catalytic-subunit(-EC:4.1.1.21-)	0	0	0	0
DET0840_purB_adenylosuccinate-lyase(-EC:4.3.2.2-)	0	0	1	0
DET0841_purC_phosphoribosylaminoimidazole-succinocarboxamide-synthase(-EC:6.3.2.6-)	0	0	0	0
DET0842_hisB_imidazoleglycerol-phosphate-dehydratase(-EC:4.2.1.19-)	0	0	0	0
DET0843_hisC_histidinol-phosphate-aminotransferase(-EC:2.6.1.9-)	0	0	0	0
DET0844_hisD_histidinol-dehydrogenase(-EC:1.1.1.23-)	0	0	0	0
DET0845__ATP-phosphoribosyltransferase,-putaitve(-EC:2.4.2.17-)	0	0	0	0
DET0846__histidyl-tRNA-synthetase,-putative(-EC:6.1.1.21-)	0	0	0	0
DET0847__hypothetical-protein	0	0	0	0
DET0848__SPFH-domain/band-7-family-domain-protein	0	0	0	0
DET0849__biotin--acetyl-CoA-carboxylase-ligase(-EC:6.3.4.15-)	0	0	0	0
DET0850__hypothetical-protein(-EC:6.5.1.1-)	0	0	0	0
DET0851__sodium-extrusion-protein-NatA,-putative	0	0	0	0
DET0852__sodium-extrusion-protein-NatB,-putative	0	0	0	0
DET0854__hypothetical-protein	0	0	0	0
DET0855__hypothetical-protein	0	0	0	0
DET0856__ABC-transporter,-permease-protein,-putative	0	0	0	0
DET0857__ABC-transporter,-ATP-binding-protein	0	0	0	0
DET0858__oxygen-independent-coproporphyrinogen-III-oxidase,-putative(-EC:1.3.99.22-)	0	0	0	0
DET0859_lepA_GTP-binding-protein-LepA	0	0	0	0
DET0860__hydrogenase,-EchA-subunit,-putative(-EC:1.6.99.5-)	0	1	0	0
DET0861__hydrogenase,-EchB-subunit,-putative	0	1	0	0
DET0862__hydrogenase,-group-4,-EchC-subunit,-putative	0	1	0	0
DET0863__hydrogenase-subunit-HymA,-putative(-EC:1.6.5.3-)	0	1	0	0
DET0864__hydrogenase-subunit-HymB,-putative(-EC:1.6.99.5,EC:1.6.5.3-)	0	1	0	0
DET0865__hydrogenase-subunit-HymC,-putative	0	1	0	0
DET0866__hydrogenase-subunit,-putative	0	1	0	0
DET0867__hydrogenase,-group-4,-EchE-subunit,-putative	0	1	0	0
DET0868__hydrogenase,-EchF-subunit,-putative	0	1	0	0
DET0869__lysyl-tRNA-synthetase-related-protein(-EC:6.1.1.6-)	0	0	0	0
DET0870_efp-2_translation-elongation-factor-P	0	0	0	0
DET0871__transcriptional-regulator,-MarR-family	0	0	0	0
DET0872__membrane-protein,-MmpL-family	0	0	0	0
DET0873__DNA-binding-protein,-putative	1	0	0	0
DET0874__hypothetical-protein	1	0	0	0
DET0875__reductive-dehalogenase-anchoring-protein,-putative	1	0	0	0
DET0876__reductive-dehalogenase,-putative	1	0	0	0
DET0877__hypothetical-protein	1	0	0	0
DET0878__hypothetical-protein	1	0	0	0
DET0879__HNH-endonuclease-family-protein	1	0	0	0
DET0880__transcriptional-regulator,-LuxR-family	1	0	0	0
DET0881__hypothetical-protein	1	0	0	0
DET0882__DNA-binding-protein,-excisionase-family	1	0	0	0
DET0883__site-specific-recombinase,-phage-integrase-family	1	0	0	0
DET0907__hypothetical-protein	0	0	0	0
DET0908__arsenical-pump-membrane-protein,-putative	0	0	0	0
DET0909__hypothetical-protein	0	0	0	0
DET0910__hypothetical-protein	0	0	0	0
DET0911__aminopeptidase-protein(-EC:3.4.11.--)	0	0	0	0
DET0912__hypothetical-protein	0	0	0	0
DET0913__hypothetical-protein	0	0	0	0
DET0914__hypothetical-protein	0	0	0	0
DET0915__hypothetical-protein	0	0	0	0
DET0916__hypothetical-protein	0	0	0	0
DET0917__hypothetical-protein	0	0	0	0
DET0918__hypothetical-protein	0	0	0	0
DET0919__hypothetical-protein	0	0	0	0
DET0920__iron-sulfur-cluster-binding-protein	0	0	0	0
DET0921__hypothetical-protein	0	0	0	0
DET0922_pilT-1_twitching-mobility-protein	0	0	0	0
DET0923__proton-translocating-NADH-quinone-oxidoreductase,-A-subunit(-EC:1.6.5.3,EC:1.6.5.3-)	0	1	0	0
DET0924__proton-translocating-NADH-quinone-oxidoreductase,-B-subunit(-EC:1.6.5.3-)	0	1	0	0
DET0925__proton-translocating-NADH-quinone-oxidoreductase,-C-subunit(-EC:1.6.5.3-)	0	1	0	0
DET0926__proton-translocating-NADH-quinone-oxidoreductase,-D-subunit(-EC:1.6.5.3-)	0	1	0	0
DET0927__proton-translocating-NADH-quinone-oxidoreductase,-H-subunit(-EC:1.6.5.3-)	0	1	0	0
DET0928__proton-translocating-NADH-quinone-oxidoreductase,-I-subunit(-EC:1.6.5.3,EC:1.6.5.3-)	0	1	0	0
DET0929__proton-translocating-NADH-quinone-oxidoreductase,-J-subunit(-EC:1.6.5.3-)	0	1	0	0
DET0930__proton-translocating-NADH-quinone-oxidoreductase,-K-subunit(-EC:1.6.5.3,EC:1.6.5.3-)	0	1	0	0
DET0931__proton-translocating-NADH-quinone-oxidoreductase,-L-subunit(-EC:1.6.5.3-)	0	1	0	0
DET0932__proton-translocating-NADH-quinone-oxidoreductase,-M-subunit(-EC:1.6.5.3-)	0	1	0	0
DET0933__proton-translocating-NADH-quinone-oxidoreductase,-N-subunit(-EC:1.6.5.3-)	0	1	0	0
DET0934__hydrolase,-TatD-family(-EC:3.1.21.--)	0	0	0	0
DET0935_nth_endonuclease-III(-EC:4.2.99.18-)	0	0	0	0
DET0936_cobQ_cobyric-acid-synthase-CobQ(-EC:6.3.5.10-)	0	0	0	0
DET0937__thioesterase-family-protein	0	0	0	0
DET0938__high-affinity-branched-chain-amino-acid-ABC-transporter,-ATP-binding-protein	0	0	0	0
DET0939__hypothetical-protein	0	0	0	0
DET0940__AMP-binding-enzyme(-EC:6.2.1.30-)	0	0	0	0
DET0941__high-affinity-branched-chain-amino-acid-ABC-transporter,-ATP-binding-protein	0	0	0	0
DET0942__lipoprotein,-putative	0	0	0	0
DET0943__lipoprotein,-putative	0	0	0	0
DET0944__high-affinity-branched-chain-amino-acid-ABC-transporter,-permease-protein,-putative	0	0	0	0
DET0945__high-affinity-branched-chain-amino-acid-ABC-transporter,-permease-protein,-putative	0	0	0	0
DET0946__AMP-binding-protein(-EC:6.2.1.3-)	0	0	0	0
DET0947_iorA_indolepyruvate-ferredoxin-oxidoreductase,-alpha-subunit(-EC:1.2.7.8-)	0	0	0	0
DET0948_iorB_indolepyruvate-ferredoxin-oxidoreductase,-beta-subunit(-EC:1.2.7.8-)	0	0	0	0
DET0949__CBS-domain-protein	0	0	0	0
DET0950__hypothetical-protein	0	0	0	0
DET0951__nifU-domain-protein	0	0	0	0
DET0952__hypothetical-protein	0	0	0	0
DET0953__copper-translocating-P-type-ATPase(-EC:3.6.3.4-)	0	0	0	0
DET0954__Hsp20/alpha-crystallin-family-protein	0	0	0	0
DET0955__bacterioferritin-domain-protein	0	0	0	0
DET0956_sod_superoxide-dismutase(-EC:1.15.1.1-)	0	0	0	0
DET0959__Smr-domain-protein	0	0	0	0
DET0960__imidazoleglycerol-phosphate-synthase,-cyclase-subunit,-putative(-EC:4.1.3.--)	0	0	0	0
DET0961__hypothetical-protein	0	0	0	0
DET0962__tRNA-modification-enzyme,-MiaB-family	0	0	0	0
DET0963_fabF_3-oxoacyl-[acyl-carrier-protein]-synthase-II(-EC:2.3.1.179-)	0	0	0	0
DET0964_recJ_single-stranded-DNA-specific-exonuclease-RecJ(-EC:3.1.--)	0	0	0	0
DET0965__hypothetical-protein	0	0	0	0
DET0966_lgt_prolipoprotein-diacylglyceryl-transferase(-EC:2.4.99.--)	0	0	0	0
DET0967__ATP-dependent-RNA-helicase,-DEAD/DEAH-box-family	0	0	0	0
DET0968__hypothetical-protein	0	0	0	0
DET0969_rpsO_ribosomal-protein-S15	0	0	0	0
DET0970_pnp_polyribonucleotide-nucleotidyltransferase(-EC:2.7.7.8-)	0	0	0	0
DET0971_dapB_dihydrodipicolinate-reductase(-EC:1.3.1.26-)	0	0	0	0
DET0972_asd_aspartate-semialdehyde-dehydrogenase(-EC:1.2.1.11-)	0	0	1	0
DET0973_dapA_dihydrodipicolinate-synthase(-EC:4.2.1.52-)	0	0	0	0
DET0974__puromycin-N-acetyltransferase,-homolog	0	0	0	0
DET0975__acetyltransferase,-GNAT-family	0	0	0	0
DET0976_purA_adenylosuccinate-synthetase(-EC:6.3.4.4-)	0	0	1	0
DET0977__CDP-alcohol-phosphatidyltransferase-family-protein(-EC:2.7.8.5-)	0	0	0	0
DET0978__glycosyl-transferase,-group-1-family-protein(-EC:2.4.1.57-)	0	0	0	0
DET0979__myo-inositol-1-phosphate-synthase-family-protein(-EC:5.5.1.4-)	0	0	0	0
DET0980__hypothetical-protein	0	0	0	0
DET0981_truB_tRNA-pseudouridine-synthase-B(-EC:5.4.99.12-)	0	0	0	0
DET0982_rbfA_ribosome-binding-factor-A	0	0	0	0
DET0983_infB_translation-initiation-factor-IF-2	0	0	0	0
DET0984__hypothetical-protein	0	0	0	0
DET0985_nusA_transcription-elongation-factor-NusA	0	0	0	0
DET0986__Mg-chelatase-like-protein	0	0	0	0
DET0987__acetyltransferase,-GNAT-family	0	0	0	0
DET0988__acetyltransferase,-GNAT-family	0	0	0	0
DET0989__hypothetical-protein	0	0	0	0
DET0990_rplL_ribosomal-protein-L7/L12	0	0	0	0
DET0991_rplJ_ribosomal-protein-L10	0	0	0	0
DET0992_rplA_50S-ribosomal-protein-L1	0	0	0	0
DET0993_rplK_ribosomal-protein-L11	0	0	0	0
DET0994_nusG_transcription-antitermination-protein-NusG	0	0	0	0
DET0995_secE_preprotein-translocase,-SecE-subunit	0	0	0	0
DET0996_rpmG_ribosomal-protein-L33	0	0	0	0
DET0997_tuf_translation-elongation-factor-Tu(-EC:3.6.5.3-)	0	0	0	0
DET1001__hypothetical-protein	0	0	0	0
DET1002__glycosyl-transferase,-group-1-family-protein	0	0	0	0
DET1003__hypothetical-protein	0	0	0	0
DET1004__hypothetical-protein	0	0	0	0
DET1005__transcriptional-regulator,-ArsR-family	0	0	0	0
DET1006__permease,-putative	0	0	0	0
DET1007__redox-active-disulfide-protein-2	0	0	0	0
DET1008__hypothetical-protein	0	0	0	0
DET1009__iron-sulfur-cluster-binding-protein	0	0	0	0
DET1010__hypothetical-protein	0	0	0	0
DET1011__hypothetical-protein	0	0	0	0
DET1012__hypothetical-protein	0	0	0	0
DET1013__hypothetical-protein	0	0	0	0
DET1014__ACT-domain-protein	0	0	0	0
DET1015_paaK_phenylacetate-CoA-ligase(-EC:6.2.1.30-)	0	0	0	0
DET1016__sensory-box-sensor-histidine-kinase/response-regulator	0	0	0	0
DET1017__hypothetical-protein	0	0	0	0
DET1018__hypothetical-protein	0	0	0	0
DET1021__hypothetical-protein	0	0	0	0
DET1022__hypothetical-protein	0	0	0	0
DET1025_rnc_ribonuclease-III(-EC:3.1.26.3-)	0	0	0	0
DET1026__hypothetical-protein	0	0	0	0
DET1027__acylphosphatase,-putative(-EC:3.6.1.7-)	0	0	0	0
DET1028__hypothetical-protein	0	0	0	0
DET1029__hypothetical-protein	0	0	0	0
DET1030__cytosol-aminopeptidase-family-protein(-EC:3.4.11.1-)	0	0	0	0
DET1031__hypothetical-protein	0	0	0	0
DET1032__degV-family-protein	0	0	0	0
DET1033__long-chain-fatty-acid--CoA-ligase,-putative(-EC:6.2.1.3-)	0	0	0	0
DET1034__hypothetical-protein	0	0	0	0
DET1035__tryptophan-synthase-subunit-beta(-EC:4.2.1.20-)	0	0	0	0
DET1036__serine-protease,-DegP/HtrA-family(-EC:1.3.1.74-)	0	0	0	0
DET1037__serine-protease,-DegP/HtrA-family(-EC:1.3.1.74-)	0	0	0	0
DET1038_ileS_isoleucyl-tRNA-synthetase(-EC:6.1.1.5-)	0	0	0	0
DET1039__SpoIIIJ-associated-protein-Jag,-putative	0	0	0	0
DET1040__inner-membrane-protein,-60-kDa	0	0	0	0
DET1041__PQQ-enzyme-repeat-domain-protein	0	0	0	0
DET1042_rnpA_ribonuclease-P-protein-component(-EC:3.1.26.5-)	0	0	0	0
DET1043_rpmH_ribosomal-protein-L34	0	0	0	0
DET1044_rpsR_ribosomal-protein-S18	0	0	0	0
DET1045_ssb_single-strand-binding-protein	0	0	0	0
DET1046_rpsF_ribosomal-protein-S6	0	0	0	0
DET1048__hypothetical-protein	0	0	0	0
DET1049__HD-domain-protein	0	0	0	0
DET1050__hypothetical-protein	0	0	0	1
DET1051__hypothetical-protein	0	0	0	1
DET1052__endoribonuclease-L-PSP,-putative	0	0	0	1
DET1053__hypothetical-protein	0	0	0	1
DET1054__GTPase-domain,-tubulin/FtsZ-family-protein	0	0	0	1
DET1055_recN_DNA-repair-protein-RecN	0	0	0	1
DET1056__hypothetical-protein	0	0	0	1
DET1057__hypothetical-protein	0	0	0	1
DET1058__DNA-binding-response-regulator	0	0	0	1
DET1059__sensor-histidine-kinase(-EC:2.7.13.3-)	0	0	0	1
DET1060__hypothetical-protein	0	0	0	1
DET1061__metallo-beta-lactamase-family-protein	0	0	0	1
DET1062__hypothetical-protein	0	0	0	1
DET1063__DNA-binding-response-regulator,-LuxR-family	0	0	0	1
DET1064__sensory-box-sensor-histidine-kinase	0	0	0	1
DET1065__RNA-methyltransferase,-TrmA-family	0	0	0	1
DET1066__hypothetical-protein	0	0	0	1
DET1067__site-specific-recombinase,-phage-integrase-family	0	0	0	1
DET1068__site-specific-recombinase,-phage-integrase-family,-truncation	0	0	0	1
DET1069__site-specific-recombinase,-phage-integrase-family	0	0	0	1
DET1070__endolysin,-putative	0	0	0	1
DET1071__holin	0	0	0	1
DET1072__hypothetical-protein	0	0	0	1
DET1073__hypothetical-protein	0	0	0	1
DET1074__hypothetical-protein	0	0	0	1
DET1075__hypothetical-protein	0	0	0	1
DET1076__hypothetical-protein	0	0	0	1
DET1077__hypothetical-protein	0	0	0	1
DET1078__tail-tape-measure-protein,-TP901-family	0	0	0	1
DET1079__hypothetical-protein	0	0	0	1
DET1080__major-tail-protein,-phi13-family	0	0	0	1
DET1081__hypothetical-protein	0	0	0	1
DET1082__hypothetical-protein	0	0	0	1
DET1083__head-tail-adaptor,-putative	0	0	0	1
DET1084__DNA-packaging-protein,-putative	0	0	0	1
DET1085__major-capsid-protein,-HK97-family	0	0	0	1
DET1086__ATP-dependent-Clp-protease,-proteolytic-subunit-ClpP,-putative(-EC:3.4.21.92-)	0	0	0	1
DET1087__portal-protein,-HK97-family,-putative	0	0	0	1
DET1088__terminase,-large-subunit,-putative	0	0	0	1
DET1089__virulence-related-protein	0	0	0	1
DET1090__hypothetical-protein	0	0	0	1
DET1091__virulence-related-protein	0	0	0	1
DET1092__DNA-methylase	0	0	0	1
DET1093__hypothetical-protein	0	0	0	1
DET1094__HNH-endonuclease-domain-protein	0	0	0	1
DET1095__hypothetical-protein	0	0	0	1
DET1096__SNF2-domain-protein	0	0	0	1
DET1097__hypothetical-protein	0	0	0	1
DET1098__virulence-associated-protein-E,-putative	0	0	0	1
DET1099__hypothetical-protein	0	0	0	1
DET1100__DNA-dependent-DNA-polymerase,-family-A(-EC:2.7.7.7-)	0	0	0	1
DET1101__hypothetical-protein	0	0	0	1
DET1102__hypothetical-protein	0	0	0	1
DET1103__hypothetical-protein	0	0	0	1
DET1104__hypothetical-protein	0	0	0	1
DET1105__hypothetical-protein	0	0	0	1
DET1106__hypothetical-protein	0	0	0	1
DET1107__hypothetical-protein	0	0	0	1
DET1108__hypothetical-protein	0	0	0	1
DET1109__helicase-domain/SNF2-family-domain-protein	0	0	0	1
DET1110__hypothetical-protein	0	0	0	1
DET1111__ATP-binding-protein,-putative	0	0	0	1
DET1112__type-III-restriction-modification-system,-methylase-subunit(-EC:2.1.1.72,EC:2.1.1.72-)	0	0	0	1
DET1113__hypothetical-protein	0	0	0	1
DET1114__type-III-restriction-modification-system,-restriction-endonuclease-subunit(-EC:3.1.21.5-)	0	0	0	1
DET1115__type-II-restriction-endonuclease,-putative	0	0	0	1
DET1116__sugar-fermentation-stimulation-protein,-putative	0	0	0	1
DET1117__hypothetical-protein	0	0	0	1
DET1118__acetyltransferase,-GNAT-family	0	0	0	1
DET1119__hypothetical-protein	0	0	0	1
DET1120_maF_septum-formation-protein-MaF	0	0	0	0
DET1121__hypothetical-protein	0	0	0	0
DET1122__glutamine-dependent-NAD(+)-synthetase(-EC:6.3.5.1-)	0	0	0	0
DET1123_glnA_glutamine-synthetase,-type-I(-EC:6.3.1.2-)	0	0	1	0
DET1124__nitrogen-regulatory-protein-P-II	0	0	0	0
DET1125_amt_ammonium-transporter	0	0	0	0
DET1126__transcriptional-regulator	0	0	0	0
DET1127__hypothetical-protein	0	0	0	0
DET1128__glutamate-synthase,-alpha-subunit,-putative(-EC:1.4.1.13,EC:1.4.1.14-)	0	0	1	0
DET1129_hisF_imidazoleglycerol-phosphate-synthase,-cyclase-subunit(-EC:4.1.3.--)	0	0	0	0
DET1130__glutamine-amidotransferase,-class-II	0	0	0	0
DET1131__pyridine-nucleotide-disulfide-oxidoreductase-family-protein	0	0	0	0
DET1132_hisH_imidazole-glycerol-phosphate-synthase,-glutamine-amidotransferase-subunit(-EC:2.4.2.--)	0	0	0	0
DET1133__iron-sulfur-cluster-binding-protein	0	0	0	0
DET1134__hypothetical-protein	0	0	0	0
DET1135_cysK_cysteine-synthase-A(-EC:2.5.1.47-)	0	0	0	0
DET1136__hypothetical-protein	0	0	0	0
DET1137__radical-SAM-domain-protein	0	0	0	0
DET1138_cobD-4_cobalamin-biosynthesis-protein-CobD(-EC:6.3.1.10-)	0	0	0	0
DET1139_cobA-2_cob(I)alamin-adenosyltransferase(-EC:2.5.1.17-)	0	0	0	0
DET1140__carbon-nitrogen-hydrolase-family-protein	0	0	0	0
DET1141__glycosyl-transferase/polysaccharide-deacetylase-family-protein	0	0	0	0
DET1142__hypothetical-protein	0	0	0	0
DET1143__hypothetical-protein	0	0	0	0
DET1144__DNA-binding-response-regulator	0	0	0	0
DET1146__hypothetical-protein	0	0	0	0
DET1147__transcriptional-regulator,-Fur-family	0	0	0	0
DET1148__nitrogenase-cofactor-biosynthesis-protein-NifB,-putative	0	0	0	0
DET1149__acetyltransferase,-GNAT-family	0	0	0	0
DET1150__ferredoxin,-2Fe-2S	0	0	0	0
DET1151__dinitrogenase-iron-molybdenum-cofactor-NifB/Y/X-family-protein	0	0	0	0
DET1152__nitrogenase-molybdenum-iron-protein,-beta-subunit,-putative	0	0	0	0
DET1153_nifE_nitrogenase-MoFe-cofactor-biosynthesis-protein-NifE	0	0	0	0
DET1154_nifK_nitrogenase-molybdenum-iron-protein,-beta-subunit(-EC:1.18.6.1-)	0	0	0	0
DET1155_nifD_nitrogenase-molybdenum-iron-protein-alpha-chain(-EC:1.18.6.1-)	0	0	0	0
DET1156__nitrogen-regulatory-protein-P-II	0	0	0	0
DET1157__nitrogen-regulatory-protein-P-II	0	0	0	0
DET1158_nifH_nitrogenase-iron-protein(-EC:1.18.6.1-)	0	0	0	0
DET1159__molybdenum-ABC-transporter,-ATP-binding-protein(-EC:3.6.3.29-)	0	0	0	0
DET1160_modB_molybdenum-ABC-transporter,-permease-protein	0	0	0	0
DET1161_modA_molybdenum-ABC-transporter,-periplasmic-molybdate-binding-protein	0	0	0	0
DET1162__transcriptional-regulator,-putative	0	0	0	0
DET1163__transcriptional-regulator,-MarR-family	0	0	0	0
DET1164__iron-sulfur-cluster-binding-protein	0	0	0	0
DET1165__hypothetical-protein	1	0	0	0
DET1167__hypothetical-protein	1	0	0	0
DET1168__hypothetical-protein	1	0	0	0
DET1169__hypothetical-protein	1	0	0	0
DET1170__reductive-dehalogenase-anchoring-protein,-putative	1	0	0	0
DET1171__reductive-dehalogenase,-putative	1	0	0	0
DET1172__transcriptional-regulator,-MarR-family	1	0	0	0
DET1173__fwdE-family-protein	0	0	0	0
DET1174__Fec-type-ABC-transporter,-periplasmic-iron-binding-protein	0	0	0	0
DET1175__Fec-type-ABC-transporter,-permease-protein	0	0	0	0
DET1176__Fec-type-ABC-transporter,-ATP-binding-protein(-EC:3.6.3.34-)	0	0	0	0
DET1177__hypothetical-protein	0	0	0	0
DET1178__transcriptional-regulator,-MarR-family	0	0	0	0
DET1179__ABC-transporter,-ATP-binding/permease-protein	0	0	0	0
DET1180__ABC-transporter,-ATP-binding/permease-protein	0	0	0	0
DET1181__hypothetical-protein	0	0	0	0
DET1182__hypothetical-protein	0	0	0	0
DET1184__BioY-family-protein	0	0	0	0
DET1185__hypothetical-protein	0	0	0	0
DET1186__hypothetical-protein	0	0	0	0
DET1187_ribH_6,7-dimethyl-8-ribityllumazine-synthase(-EC:2.5.1.--)	0	0	0	0
DET1188_ribBA_3,4-dihydroxy-2-butanone-4-phosphate-synthase/GTP-cyclohydrolase-II(-EC:4.1.99.12-)	0	0	0	0
DET1189_ribE_riboflavin-synthase-subunit-alpha(-EC:2.5.1.9-)	0	0	0	0
DET1190_ribD_riboflavin-biosynthesis-protein-RibD(-EC:1.1.1.193,EC:3.5.4.26-)	0	0	0	0
DET1191__lipoprotein,-putative	0	0	0	0
DET1192_lepB_signal-peptidase-I(-EC:3.4.21.89-)	0	0	0	0
DET1193_pyrE_orotate-phosphoribosyltransferase(-EC:2.4.2.10-)	0	0	0	0
DET1194__hypothetical-protein	0	0	0	0
DET1195__DNA-mismatch-repair-protein,-MutL/HexB-family	0	0	0	0
DET1196_pcrA_ATP-dependent-DNA-helicase-PcrA(-EC:3.6.1.--)	0	0	0	0
DET1197__hypothetical-protein	0	0	0	0
DET1198_pyrR_pyrimidine-regulatory-protein-PyrR(-EC:2.4.2.9-)	0	0	0	0
DET1199_pyrB_aspartate-carbamoyltransferase(-EC:2.1.3.2-)	0	0	0	0
DET1200_pyrC_dihydroorotase(-EC:3.5.2.3-)	0	0	0	0
DET1201_carA_carbamoyl-phosphate-synthase-small-subunit(-EC:6.3.5.5-)	0	0	0	0
DET1202_carB_carbamoyl-phosphate-synthase,-large-subunit(-EC:6.3.5.5-)	0	0	0	0
DET1203_pyrK_dihydroorotate-dehydrogenase,-electron-transfer-subunit	0	0	0	0
DET1204_folE_GTP-cyclohydrolase-I(-EC:3.5.4.16-)	0	0	0	0
DET1205_thrC_threonine-synthase(-EC:4.2.3.1-)	0	0	1	0
DET1206_metM_homoserine-dehydrogenase(-EC:1.1.1.3-)	0	0	1	0
DET1207__protein-export-protein,-putative	0	0	1	0
DET1208__nucleotidyltransferase-family-protein(-EC:2.7.7.13-)	0	0	1	0
DET1209_acs_acetyl-CoA-synthetase(-EC:6.2.1.1-)	0	0	1	0
DET1210_prfA_peptide-chain-release-factor-1	0	0	0	0
DET1211__modification-methylase,-HemK-family	0	0	0	0
DET1212_fusA-2_translation-elongation-factor-G(-EC:3.6.5.3-)	0	0	0	0
DET1213__hypothetical-protein	0	0	0	0
DET1214__hypothetical-protein	0	0	0	0
DET1215_xerD_tyrosine-recombinase-XerD	0	0	0	0
DET1216_uvrC_excinuclease-ABC,-C-subunit	0	0	0	0
DET1217__acetyltransferase,-GNAT-family(-EC:2.3.1.--)	0	0	0	0
DET1218__HAD-superfamily-hydrolase,-subfamily-IIB	0	0	0	0
DET1219_mutS_DNA-mismatch-repair-protein	0	0	0	0
DET1220__hypothetical-protein	0	0	0	0
DET1221__hypothetical-protein	0	0	0	0
DET1222__hypothetical-protein	0	0	0	0
DET1223__fumarylacetoacetate-hydrolase-family-protein	0	0	0	0
DET1224_cobA-3_cob(I)alamin-adenosyltransferase(-EC:2.5.1.17-)	0	0	0	0
DET1225__hypothetical-protein	0	0	0	0
DET1226__non-canonical-purine-NTP-pyrophosphatase,-RdgB/HAM1-family(-EC:3.6.1.15-)	0	0	0	0
DET1227_dnaN_DNA-polymerase-III,-beta-subunit(-EC:2.7.7.7-)	0	0	0	0
DET1228__hypothetical-protein	0	0	0	0
DET1229__hypothetical-protein	0	0	0	0
DET1230__hypothetical-protein	0	0	0	0
DET1231__DNA-binding-response-regulator	0	0	0	0
DET1232__sensor-histidine-kinase	0	0	0	0
DET1233__DNA-binding-response-regulator	0	0	0	0
DET1234__hypothetical-protein	0	0	0	0
DET1235__hypothetical-protein	0	0	0	0
DET1236__hypothetical-protein	0	0	0	0
DET1237_purU_formyltetrahydrofolate-deformylase(-EC:3.5.1.10-)	0	0	0	0
DET1238__lipoprotein,-putative	0	0	0	0
DET1239__hypothetical-protein	0	0	0	0
DET1240__peptidyl-prolyl-cis-trans-isomerase,-cyclophilin-type(-EC:5.2.1.8,EC:5.2.1.8-)	0	0	0	0
DET1241_msrA_peptide-methionine-sulfoxide-reductase-MsrA(-EC:1.8.4.11-)	0	0	0	0
DET1242__(-EC:1.8.4.12-)	0	0	0	0
DET1243__hypothetical-protein	0	0	0	0
DET1244__NADPH-dependent-FMN-reductase	0	0	0	0
DET1245__TfoX-domain-protein	0	0	0	0
DET1246__hypothetical-protein	0	0	0	0
DET1247__transcription-regulator,-ArsR-family	0	0	0	0
DET1248__hypothetical-protein	0	0	0	0
DET1249__hypothetical-protein	0	0	0	0
DET1250__hypothetical-protein	0	0	0	0
DET1251__NADPH-dependent-FMN-reductase	0	0	0	0
DET1252__hypothetical-protein	0	0	0	0
DET1253__hypothetical-protein	0	0	0	0
DET1254__hypothetical-protein	0	0	0	0
DET1255_pilT-2_twitching-mobility-protein	0	0	0	0
DET1256_argJ_bifunctional-ornithine-acetyltransferase/N-acetylglutamate-synthase-protein(-EC:2.3.1.35,EC:2.3.1.1-)	0	0	0	0
DET1257_argB_acetylglutamate-kinase(-EC:2.7.2.8-)	0	0	0	0
DET1258_argD_acetylornithine-aminotransferase(-EC:2.6.1.11,EC:2.6.1.17,EC:2.6.1.11-)	0	0	0	0
DET1259__hypothetical-protein	0	0	0	0
DET1260_argG_argininosuccinate-synthase(-EC:6.3.4.5-)	0	0	1	0
DET1261_argH_argininosuccinate-lyase(-EC:4.3.2.1-)	0	0	1	0
DET1262_rpmB_ribosomal-protein-L28	0	0	0	0
DET1263__DAK2-domain-protein	0	0	0	0
DET1264__degV-family-protein	0	0	0	0
DET1265__degV-family-protein	0	0	0	0
DET1266__degV-family-protein	0	0	0	0
DET1267__degV-family-protein	0	0	0	0
DET1268_recG_ATP-dependent-DNA-helicase-RecG(-EC:3.6.1.--)	0	0	0	0
DET1269__HNH-endonuclease-domain-protein	0	0	0	0
DET1270_argS_arginyl-tRNA-synthetase(-EC:6.1.1.19-)	0	0	0	0
DET1271__hypothetical-protein	0	0	0	0
DET1272__enoyl-(acyl-carrier-protein)-reductase,-putative(-EC:1.3.1.9-)	0	0	0	0
DET1273__hypothetical-protein	0	0	0	0
DET1274__hypothetical-protein	0	0	0	0
DET1275_rpmF_ribosomal-protein-L32	0	0	0	0
DET1276_fabD_malonyl-CoA-acyl-carrier-protein-transacylase(-EC:2.3.1.39-)	0	0	0	0
DET1277_fabG_3-oxoacyl-acyl-carrier-protein-reductase(-EC:1.1.1.100-)	0	0	0	0
DET1278_nusB_N-utilization-substance-protein-B	0	0	0	0
DET1279_acpP_acyl-carrier-protein	0	0	0	0
DET1280__radical-SAM/B12-binding-domain-protein	0	0	0	0
DET1281_mfd_transcription-repair-coupling-factor(-EC:3.6.1.--)	0	0	0	0
DET1282_proB_gamma-glutamyl-kinase(-EC:2.7.2.11-)	0	0	0	0
DET1283__hypothetical-protein	0	0	0	0
DET1284__hypothetical-protein	0	0	0	0
DET1285__serine-protease,-DegP/HtrA-family(-EC:1.3.1.74-)	0	0	0	0
DET1286__serine-protease,-DegP/HtrA-family	0	0	0	0
DET1287__transcriptional-regulator,-MerR-family	0	0	0	0
DET1288_proA_gamma-glutamyl-phosphate-reductase(-EC:1.2.1.41-)	0	0	0	0
DET1289_rph_ribonuclease-PH(-EC:2.7.7.56-)	0	0	0	0
DET1290__NUDIX-domain-protein	0	0	0	0
DET1291__competence/damage-inducible-protein-CinA-C-terminal-domain-protein	0	0	0	0
DET1292__hypothetical-protein	0	0	0	0
DET1293__sensory-box-sensor-histidine-kinase	0	0	0	0
DET1294__DNA-binding-response-regulator	0	0	0	0
DET1295__hypothetical-protein	0	0	0	0
DET1296__hypothetical-protein	0	0	0	0
DET1297__hypothetical-protein	0	0	0	0
DET1298__GTP-binding-protein-TypA	0	0	0	0
DET1299__major-facilitator-family-transporter	0	0	0	0
DET1300__universal-stress-protein-family	0	0	0	0
DET1301__ISDet4,-transposase	0	0	0	0
DET1302__hypothetical-protein	0	0	0	0
DET1303__fasciclin-domain-protein	0	0	0	0
DET1304__hypothetical-protein	0	0	0	0
DET1305__hypothetical-protein	0	0	0	0
DET1306__hypothetical-protein	0	0	0	0
DET1307__hypothetical-protein	0	0	0	0
DET1308__hydrolase,-alpha/beta-fold-family	0	0	0	0
DET1309__ATPase,-AAA-family	0	0	0	0
DET1310__hypothetical-protein	0	0	0	0
DET1311__hypothetical-protein	0	0	0	0
DET1312__hypothetical-protein	0	0	0	0
DET1313__protein-of-unknown-function-/conserved-hypothetical-protein-TIGR00296	0	0	0	0
DET1314__radical-SAM-domain-protein(-EC:1.97.1.4-)	0	0	0	0
DET1315__hypothetical-protein	0	0	0	0
DET1317__hypothetical-protein	0	0	0	0
DET1318__hypothetical-protein	0	0	0	0
DET1319__hypothetical-protein	0	0	0	0
DET1320__hypothetical-protein	0	0	0	0
DET1321__acetyltransferase,-GNAT-family	0	0	0	0
DET1322__hypothetical-protein	0	0	0	0
DET1323_coaE_dephospho-CoA-kinase(-EC:2.7.1.24-)	0	0	0	0
DET1324__hypothetical-protein(-EC:1.6.99.3-)	0	0	0	0
DET1325_rplU_ribosomal-protein-L21	0	0	0	0
DET1326_rpmA_50S-ribosomal-protein-L27	0	0	0	0
DET1327_rpmE_ribosomal-protein-L31	0	0	0	0
DET1328__hypothetical-protein	0	0	0	0
DET1329_hisI_phosphoribosyl-AMP-cyclohydrolase(-EC:3.5.4.19-)	0	0	0	0
DET1330__acetyltransferase,-GNAT-family	0	0	0	0
DET1331_hisA_phosphoribosylformimino-5-aminoimidazole-carboxamide-ribotide-isomerase(-EC:5.3.1.16-)	0	0	0	0
DET1332__hypothetical-protein	0	0	0	0
DET1333__hypothetical-protein	0	0	0	0
DET1334_gatC_glutamyl-tRNA(gln)-amidotransferase,-C-subunit(-EC:6.3.5.6,EC:6.3.5.7-)	0	0	0	0
DET1335_gatA_glutamyl-tRNA(Gln)-amidotransferase,-A-subunit(-EC:6.3.5.7,EC:6.3.5.6-)	0	0	0	0
DET1336__hypothetical-protein	0	0	0	0
DET1337__hypothetical-protein	0	0	0	0
DET1338__DNA-binding-protein	0	0	0	0
DET1339__ABC-transporter,-ATP-binding-protein	0	0	0	0
DET1340__ABC-transporter,-permease-protein,-putative	0	0	0	0
DET1341__transcriptional-regulator,-AsnC-family	0	0	0	0
DET1342_aspC_aspartate-aminotransferase	0	0	1	0
DET1343_trpS_tryptophanyl-tRNA-synthetase(-EC:6.1.1.2-)	0	0	0	0
DET1344_ispH_hydroxymethylbutenyl-pyrophosphate-reductase(-EC:1.17.1.2-)	0	0	0	0
DET1345__tagatose-1,6-diphosphate-aldolase(-EC:4.1.2.40-)	0	0	0	0
DET1346__carbohydrate-kinase,-PfkB-family(-EC:2.7.1.56-)	0	0	0	0
DET1347__hypothetical-protein	0	0	0	0
DET1348__RNA-polymerase-sigma-70-factor,-ECF-subfamily	0	0	0	0
DET1349__DNA-binding-protein,-excisionase-family	0	0	0	0
DET1350__DNA-binding-response-regulator,-LuxR-family	0	0	0	0
DET1351_gspE_type-II-secretion-system-protein-GspE	0	0	0	0
DET1352__pilin-biogenesis-protein,-putative	0	0	0	0
DET1353__type-II-secretion-system-protein,-GspI/GspJ-family	0	0	0	0
DET1354__type-II-secretion-system-protein,-putative	0	0	0	0
DET1355__hypothetical-protein	0	0	0	0
DET1356__hypothetical-protein	0	0	0	0
DET1357__hypothetical-protein	0	0	0	0
DET1358__type-IV-pilus-assembly-family-protein	0	0	0	0
DET1359_pilT-3_twitching-mobility-protein	0	0	0	0
DET1360__general-secretion-family-protein	0	0	0	0
DET1361__hypothetical-protein	0	0	0	0
DET1362__type-IV-prepilin-leader-peptidase-family-protein(-EC:3.4.23.43,EC:2.1.1.--)	0	0	0	0
DET1363_mpgSP_mannosyl-3-phosphoglycerate-synthase/mannosyl-3-phosphoglycerate-phosphatase(-EC:2.4.1.217-)	0	0	0	0
DET1364__hypothetical-protein	0	0	0	0
DET1365_gltX_glutamyl-tRNA-synthetase(-EC:6.1.1.17-)	0	0	0	0
DET1366__hypothetical-protein	0	0	0	0
DET1367__hypothetical-protein	0	0	0	0
DET1368__radical-SAM-domain-protein(-EC:1.97.1.4-)	0	0	0	0
DET1369__hypothetical-protein	0	0	0	0
DET1370__conserved-hypothetical-protein-TIGR00043	0	0	0	0
DET1371__NADPH-dependent-FMN-reductase	0	0	0	0
DET1372_pyrD_dihydroorotate-dehydrogenase(-EC:1.3.3.1-)	0	0	0	0
DET1373__dnaK-suppressor-protein,-putative	0	0	0	0
DET1374_lspA_lipoprotein-signal-peptidase(-EC:3.4.23.36-)	0	0	0	0
DET1375__ribosomal-large-subunit-pseudouridine-synthase,-RluD-subfamily(-EC:5.4.99.12-)	0	0	0	0
DET1376__hypothetical-protein	0	0	0	0
DET1377__hypothetical-protein	0	0	0	0
DET1378__hypothetical-protein	0	0	0	0
DET1379__auxin-responsive-GH3-protein-homolog,-putative	0	0	0	0
DET1380__hypothetical-protein	0	0	0	0
DET1381__GGDEF-domain/HD-domain-protein	0	0	0	0
DET1382_nadC_nicotinate-nucleotide-pyrophosphorylase(-EC:2.4.2.19-)	0	0	0	0
DET1383_nadB_	0	0	0	0
DET1384_yajC_preprotein-translocase,-YajC-subunit	0	0	0	0
DET1385_miaB_tRNA-i(6)A37-thiotransferase-enzyme-MiaB	0	0	0	0
DET1386__hypothetical-protein	0	0	0	0
DET1387__hypothetical-protein	0	0	0	0
DET1389_mutM_formamidopyrimidine-DNA-glycosylase(-EC:3.2.2.23,EC:4.2.99.18-)	0	0	0	0
DET1390__PAP2-family-protein	0	0	0	0
DET1391_polA_DNA-directed-DNA-polymerase-I(-EC:2.7.7.7-)	0	0	0	0
DET1392__rhodanese-like-domain-protein	0	0	0	0
DET1393__hypothetical-protein	0	0	0	0
DET1394_argF_ornithine-carbamoyltransferase(-EC:2.1.3.3-)	0	0	0	0
DET1395__GTP-binding-protein	0	0	0	0
DET1396__conserved-hypothetical-protein-TIGR00023	0	0	0	0
DET1397_gpsA_glycerol-3-phosphate-dehydrogenase,-NAD-dependent(-EC:1.1.1.94-)	0	0	0	0
DET1398_dnaJ_co-chaperone-protein-DnaJ	0	0	0	0
DET1399_dnaK_chaperone-protein-DnaK	0	0	0	0
DET1400_grpE_co-chaperone-protein-GrpE	0	0	0	0
DET1401__heat-inducible-transcription-repressor-HrcA	0	0	0	0
DET1402__hypothetical-protein	0	0	0	0
DET1403__hypothetical-protein	0	0	0	0
DET1404__conserved-hypothetical-protein,-truncation	0	0	0	0
DET1405__hypothetical-protein	0	0	0	0
DET1406__hypothetical-protein	0	0	0	0
DET1407__BNR/Asp-box-repeat-domain-protein	0	0	0	0
DET1408__	0	0	0	0
DET1409__transaldolase(-EC:2.2.1.2-)	0	0	0	0
DET1410_pyrG_CTP-synthetase(-EC:6.3.4.2-)	0	0	0	0
DET1411__DnaJ-family-protein	0	0	0	0
DET1412__HspR-protein,-putative	0	0	0	0
DET1413_clpB_chaperone-ClpB	0	0	0	0
DET1414__hypothetical-protein	0	0	0	0
DET1415_purF_amidophosphoribosyltransferase(-EC:2.4.2.14-)	0	0	0	0
DET1416_purM_phosphoribosylaminoimidazole-synthetase(-EC:6.3.3.1-)	0	0	0	0
DET1417_purH_phosphoribosylaminoimidazolecarboxamide-formyltransferase/IMP-cyclohydrolase(-EC:3.5.4.10,EC:2.1.2.3-)	0	0	0	0
DET1418__nicotinate-phosphoribosyltransferase(-EC:2.4.2.11-)	0	0	0	0
DET1419__transcriptional-regulator,-AbrB-family	0	0	0	0
DET1420__methyltransferase,-UbiE/COQ5-family	0	0	0	0
DET1421__PP-loop-family-protein(-EC:6.3.4.--)	0	0	0	0
DET1422__phosphoglycerate-mutase-family-protein(-EC:5.4.2.1-)	0	0	0	0
DET1423__peptidase,-M48-family(-EC:3.4.24.84-)	0	0	0	0
DET1424__hypothetical-protein	0	0	0	0
DET1425__hypothetical-protein	0	0	0	0
DET1426_gcp_O-sialoglycoprotein-endopeptidase(-EC:3.4.24.57-)	0	0	0	0
DET1427_groES_chaperonin-GroES	0	0	0	0
DET1428_groEL_co-chaperonin-GroEL	0	0	0	0
DET1429__peptidase,-M16-family	0	0	0	0
DET1430_hypA_hydrogenase-nickel-insertion-protein-HypA	0	0	0	0
DET1431_hypB_hydrogenase-accessory-protein-HypB	0	0	0	0
DET1432_hypF_[NiFe]-hydrogenase-maturation-protein-HypF	0	0	0	0
DET1433_hypC_hydrogenase-assembly-chaperone-HypC/HupF	0	0	0	0
DET1434_hypD_hydrogenase-expression/formation-protein-HypD	0	0	0	0
DET1435_hypE_hydrogenase-expression/formation-protein-HypE	0	0	0	0
DET1436__transcription-regulator,-TetR-family	0	0	0	0
DET1437__hypothetical-protein	0	0	0	0
DET1438__hypothetical-protein	0	0	0	0
DET1443__hypothetical-protein	0	0	0	0
DET1445__hypothetical-protein	0	0	0	0
DET1446__excisionase-family-DNA-binding-protein	0	0	0	0
DET1447__hypothetical-protein	0	0	0	0
DET1448__hypothetical-protein	0	0	0	0
DET1449__membrane-protein,-MarC-family	0	0	0	0
DET1450__hypothetical-protein	0	0	0	0
DET1451__hypothetical-protein	0	0	0	0
DET1452__hypothetical-protein	0	0	0	0
DET1453__hypothetical-protein	0	0	0	0
DET1454__ribosomal-5S-rRNA-E-loop-binding-protein-Ctc/L25/TL5	0	0	0	0
DET1455__hypothetical-protein	0	0	0	0
DET1456__2'-5'-RNA-ligase-family-protein(-EC:6.5.1.--)	0	0	0	0
DET1457__hypothetical-protein	0	0	0	0
DET1458__comF-family-protein,-putative	0	0	0	0
DET1459__ribosomal-subunit-interface-protein,-putative	0	0	0	0
DET1460_ogt_methylated-DNA--protein-cysteine-methyltransferase(-EC:2.1.1.63-)	0	0	0	0
DET1461__lipoprotein,-putative	0	0	0	0
DET1462__DNA-repair-protein,-RadC-family	0	0	0	0
DET1463__hypothetical-protein	0	0	0	0
DET1464_dnaE_DNA-polymerase-III,-alpha-subunit(-EC:2.7.7.7-)	0	0	0	0
DET1465__integral-membrane-protein-TIGR01906	0	0	0	0
DET1466__hypothetical-protein	0	0	0	0
DET1467__hypothetical-protein	0	0	0	0
DET1468__hypothetical-protein	0	0	0	0
DET1472__NHL/RHS/YD-repeat-protein	0	0	0	0
DET1473__hypothetical-protein	0	0	0	0
DET1474__site-specific-recombinase,-phage-integrase-family	0	0	0	0
DET1475__hypothetical-protein	0	0	0	0
DET1476__DNA-binding-domain,-excisionase-family	0	0	0	0
DET1477__hypothetical-protein	0	0	0	0
DET1478__hypothetical-protein	0	0	0	0
DET1479__hypothetical-protein	0	0	0	0
DET1480__hypothetical-protein	0	0	0	0
DET1481_trpE_anthranilate-synthase-component-I(-EC:4.1.3.27-)	0	0	0	0
DET1482_trpG_anthranilate-synthase-component-II(-EC:4.1.3.27-)	0	0	0	0
DET1483_trpD-2_anthranilate-phosphoribosyltransferase(-EC:2.4.2.18-)	0	0	0	0
DET1484_trpC_indole-3-glycerol-phosphate-synthase(-EC:4.1.1.48-)	0	0	0	0
DET1485_trpF_N-(5'phosphoribosyl)anthranilate-isomerase(-EC:5.3.1.24-)	0	0	0	0
DET1486__3-deoxy-7-phosphoheptulonate-synthase(-EC:2.5.1.54-)	0	0	0	0
DET1487_trpB_tryptophan-synthase-subunit-beta(-EC:4.2.1.20-)	0	0	0	0
DET1488_trpA_tryptophan-synthase,-alpha-subunit(-EC:4.2.1.20-)	0	0	0	0
DET1489_thyX_thymidylate-synthase,-flavin-dependent(-EC:2.1.1.148-)	0	0	0	0
DET1490__peptide-ABC-transporter,-ATP-binding-protein	0	0	0	0
DET1491__peptide-ABC-transporter,-ATP-binding-protein	0	0	0	0
DET1492__peptide-ABC-transporter,-permease-protein	0	0	0	0
DET1493__peptide-ABC-transporter,-permease-protein	0	0	0	0
DET1494__peptide-ABC-transporter,-periplasmic-peptide-binding-protein	0	0	0	0
DET1495__hypothetical-protein	0	0	0	0
DET1496__hypothetical-protein	0	0	0	0
DET1497__hypothetical-protein	0	0	0	0
DET1498__crcB-protein,-putative	0	0	0	0
DET1499__hypothetical-protein	0	0	0	0
DET1500__hypothetical-protein	0	0	0	0
DET1501__flavodoxin	0	0	0	0
DET1502__major-facilitator-family-protein	0	0	0	0
DET1503__ferrous-iron-transport-protein-B,-putative	0	0	0	0
DET1504__ferrous-iron-transport-protein-A,-putative	0	0	0	0
DET1505__transcriptional-regulator,-Fur-family	0	0	0	0
DET1506_smpB_SsrA-binding-protein	0	0	0	0
DET1508__ISDet3,-transposase-orfA	1	0	0	0
DET1509__	1	0	0	0
DET1510__hypothetical-protein	1	0	0	0
DET1511__hypothetical-protein	1	0	0	0
DET1512__hypothetical-protein	1	0	0	0
DET1513__ATPase,-AAA-family-protein	1	0	0	0
DET1514__hypothetical-protein	1	0	0	0
DET1515__hypothetical-protein	1	0	0	0
DET1516__nucleotidyltransferase-domain-protein	1	0	0	0
DET1517__hypothetical-protein	1	0	0	0
DET1518__reductive-dehalogenase-anchoring-protein,-putative	1	0	0	0
DET1519__reductive-dehalogenase,-putative	1	0	0	0
DET1520__transcriptional-regulator,-MarR-family	1	0	0	0
DET1521__reductive-dehalogenase-anchoring-protein,-putative	1	0	0	0
DET1522__reductive-dehalogenase,-putative	1	0	0	0
DET1523__response-regulator	1	0	0	0
DET1524__DNA-binding-response-regulator	1	0	0	0
DET1525__transcriptional-regulator,-putative	1	0	0	0
DET1526__lipoprotein,-putative	1	0	0	0
DET1527__reductive-dehalogenase-anchoring-protein,-putative	1	0	0	0
DET1528__reductive-dehalogenase,-putative	1	0	0	0
DET1529__sensory-box-protein,-putative	1	0	0	0
DET1530__sensor-histidine-kinase	1	0	0	0
DET1531__DNA-binding-response-regulator,-LuxR-family	1	0	0	0
DET1532__dinitrogenase-iron-molybdenum-cofactor-family-protein	1	0	0	0
DET1533__hypothetical-protein	1	0	0	0
DET1534__reductive-dehalogenase-anchoring-protein,-putative	1	0	0	0
DET1535__reductive-dehalogenase,-putative	1	0	0	0
DET1536__transcriptional-regulator,-MarR-family	1	0	0	0
DET1537__reductive-dehalogenase-anchoring-protein,-putative	1	0	0	0
DET1538__reductive-dehalogenase,-putative	1	0	0	0
DET1539__sensory-box-sensor-histidine-kinase	1	0	0	0
DET1540__DNA-binding-response-regulator	1	0	0	0
DET1541__hypothetical-protein	1	0	0	0
DET1542__hypothetical-protein	1	0	0	0
DET1543__hypothetical-protein	1	0	0	0
DET1544__reductive-dehalogenase-anchoring-protein,-putative	1	0	0	0
DET1545__reductive-dehalogenase,-putative	1	0	0	0
DET1546__hypothetical-protein	1	0	0	0
DET1547_pheA_prephenate-dehydratase(-EC:4.2.1.51,EC:4.2.1.51-)	1	0	0	0
DET1548__hypothetical-protein	1	0	0	0
DET1549_secG_preprotein-translocase,-SecG-subunit	1	0	0	0
DET1550_gatB_aspartyl/glutamyl-tRNA-amidotransferase-subunit-B(-EC:6.3.5.7,EC:6.3.5.6-)	1	0	0	0
DET1552__resolvase-domain-protein	1	0	0	0
DET1554__hypothetical-protein	1	0	0	0
DET1555__DNA-binding-protein	1	0	0	0
DET1556__hypothetical-protein	1	0	0	0
DET1557__lipoprotein,-putative	1	0	0	0
DET1558__reductive-dehalogenase-anchoring-protein,-putative	1	0	0	0
DET1559__reductive-dehalogenase,-putative	1	0	0	0
DET1560__sensory-box-sensor-histidine-kinase	1	0	0	0
DET1561__DNA-binding-response-regulator,-LuxR-family	1	0	0	0
DET1562__hypothetical-protein	1	0	0	0
DET1563__hypothetical-protein	0	0	0	0
DET1564__hypothetical-protein	0	0	0	0
DET1565__iron-sulfur-cluster-binding-protein	0	0	0	0
DET1566__transcriptional-regulator,-MerR-family	0	0	0	0
DET1567__hypothetical-protein	0	0	0	0
DET1568__hypothetical-protein	0	0	0	0
DET1569__hypothetical-protein	0	0	0	0
DET1570__hydrogenase,-group-4,-HycG-subunit,-putative	0	1	0	0
DET1571__hydrogenase,-group-4,-HycE-subunit,-putative	0	1	0	0
DET1572__NADH-dehydrogenase-subunit-N(-EC:1.6.99.5,EC:1.--)	0	1	0	0
DET1573__hydrogenase-subunit,-putative(-EC:1.--)	0	1	0	0
DET1574__hydrogenase,-HycD-subunit,-putative	0	1	0	0
DET1575__NADH-dehydrogenase-subunit-N(-EC:1.6.99.5-)	0	1	0	0
DET1576__methylglyoxal-synthase,-putative(-EC:4.2.3.3-)	0	0	0	0
DET1577__hypothetical-protein	0	0	0	0
DET1578__hypothetical-protein	0	0	0	0
DET1579__mechanosensitive-ion-channel-family-protein	0	0	0	0
DET1580__transcription-regulator,-TetR-family	0	0	0	0
DET1581__antioxidant,-AhpC/TSA-family(-EC:1.11.1.15-)	0	0	0	0
DET1582__hypothetical-protein	0	0	0	0
DET1584__hypothetical-protein	0	0	0	0
DET1585__hypothetical-protein	0	0	0	0
DET1586__lemA-family-protein	0	0	0	0
DET1587__peptidase,-M28-family(-EC:3.4.24.--)	0	0	0	0
DET1588_cysE_serine-O-acetyltransferase(-EC:2.3.1.30-)	0	0	0	0
DET1589_cutA_divalent-cation-tolerance-protein-CutA	0	0	0	0
DET1590_nadA_quinolinate-synthetase	0	0	0	0
DET1591__methyltransferase,-UbiE/COQ5-family(-EC:2.1.1.--)	0	0	0	0
DET1592__AIR-synthase-domain-protein	0	0	0	0
DET1593__hypothetical-protein	0	0	0	0
DET1594__	0	0	0	0
DET1595__ApbE/NosX-family-protein	0	0	0	0
DET1596__transcriptional-regulator,-putative	0	0	0	0
DET1597__hypothetical-protein	0	0	0	0
DET1598__transcriptional-regulator,-putative	0	0	0	0
DET1599_tatC_Sec-independent-protein-translocase-TatC	0	0	0	0
DET1600__twin-arginine-translocation-protein-TatB,-putative	0	0	0	0
DET1601__twin-arginine-translocation-protein,-TatA/E-family,-putative	0	0	0	0
DET1602_tatA_twin-arginine-translocation-protein,-TatA/E-family	0	0	0	0
DET1603_folP_dihydropteroate-synthase(-EC:2.5.1.15-)	0	0	0	0
DET1604_folK_2-amino-4-hydroxy-6--hydroxymethyldihydropteridine-pyrophosphokinase(-EC:2.7.6.3-)	0	0	0	0
DET1605__6-pyruvoyl-tetrahydrobiopterin-synthase,-putative(-EC:4.2.3.12-)	0	0	0	0
DET1606_recA_RecA	0	0	0	0
DET1607_recX_regulatory-protein-RecX	0	0	0	0
DET1608__KH-domain/HDIG-domain-protein	0	0	0	0
DET1609__Ser/Thr-protein-phosphatase-family-protein	0	0	0	0
DET1610__PHP-domain-N-terminal-region-family-protein	0	0	0	0
DET1611__hypothetical-protein	0	0	0	0
DET1612__DNA-repair-protein,-HhH-GPD-family	0	0	0	0
DET1613__conserved-hypothetical-protein-TIGR00104	0	0	0	0
DET1614__homocitrate-synthase	0	0	0	0
DET1615__HIT-domain-protein	0	0	0	0
DET1616__transcriptional-regulator,-AbrB-family	0	0	0	0
DET1617__hypothetical-protein	0	0	0	0
DET1618__hypothetical-protein	0	0	0	0
DET1619__ABC-transporter,-ATP-binding-protein	0	0	0	0
DET1620__hypothetical-protein	0	0	0	0
DET1621__hypothetical-protein	0	0	0	0
DET1622__hypothetical-protein	0	0	0	0
DET1623__desulforedoxin,-putative	0	0	0	0
DET1624__hypothetical-protein	0	0	0	0
DET1626_argC_N-acetyl-gamma-glutamyl-phosphate-reductase(-EC:1.2.1.38-)	0	0	0	0
DET1627__sodium/hydrogen-exchanger-family-protein	0	0	0	0
DET1628__metallo-beta-lactamase-family-protein	0	0	0	0
DET1629__radical-SAM-domain-protein	0	0	0	0
DET1630_gyrA_DNA-gyrase,-A-subunit(-EC:5.99.1.3-)	0	0	0	0
DET1631__TPR-domain-protein	0	0	0	0
DET1632__NifU-like-protein	0	0	0	0
DET1633_metL_aspartate-kinase,-monofunctional-class(-EC:2.7.2.4-)	0	0	1	0
DET1634__hypothetical-protein	0	0	1	0
DET1635__cofactor-independent-phosphoglycerate-mutase(-EC:5.4.2.1-)	0	0	1	0
DET1637__mazG-family-protein	0	0	0	0
DET1638__hypothetical-protein	0	0	0	0
DET1639_rpsT_ribosomal-protein-S20	0	0	0	0
DET1640_lexA_LexA-repressor(-EC:3.4.21.88-)	0	0	0	0
DET1641__L-fuculose-phosphate-aldolase(-EC:4.1.2.17-)	0	0	0	0
DET1642_fmt_methionyl-tRNA-formyltransferase(-EC:2.1.2.9-)	0	0	0	0
geobacterkb1	0	0	0	0
Luciferase	0	0	0	0
spirochetekb1	0	0	0	0
sporomusakb1	0	0	0	0
Sulfurospirillumkb1	0	0	0	0
SyntrophobacterKB1	0	0	0	0
syntrophusKB1	0	0	0	0
trichlorobacterkb1	0	0	0	0
Uncultured_archeon_clone7_11_07...	0	0	0	0

## Sheet: Sheet2
DET_DernpB1	#	RDase Region	Respiration-Linked	Central Carbon Metabolism	Viral						RDase Region	Respiration-Linked	Central Carbon Metabolism	Viral
DET1500	1	0	0	0	0	3	0	0	1	11	0.272727	0	0	0.0909091	1
DET1353	2	0	0	0	0	0	0	0	0	5	0	0	0	0	2
DET1306	3	0	0	0	0	0	0	0	0	12	0	0	0	0	3
DET1568	4	0	0	0	0	0	0	0	0	9	0	0	0	0	4
DET1639	5	0	0	0	0	0	0	2	0	22	0	0	0.0909091	0	5
DET1550	6	1	0	0	0	1	1	1	0	16	0.0625	0.0625	0.0625	0	6
DET1395	7	0	0	0	0	1	0	0	0	10	0.1	0	0	0	7
DET1637	8	0	0	1	0	2	0	1	0	17	0.117647	0	0.0588235	0	8
DET1429	9	0	0	0	0	0	0	0	0	13	0	0	0	0	9
DET0820	10	0	0	0	0	0	0	0	0	13	0	0	0	0	10
DET1455	11	0	0	0	0	0	0	0	0	5	0	0	0	0	11
DET1501	12	0	0	0	0	0	2	0	1	17	0	0.117647	0	0.0588235	12
DET1364	13	0	0	0	0	0	0	0	0	12	0	0	0	0	13
DET1627	14	0	0	0	0	0	1	4	2	33	0	0.030303	0.121212	0.0606061	14
DET1463	15	0	0	0	0	0	1	1	0	11	0	0.0909091	0.0909091	0	15
DET1617	16	0	0	0	0	6	0	0	0	32	0.1875	0	0	0	16
DET1582	17	0	0	0	0	3	0	0	0	8	0.375	0	0	0	17
DET1610	18	0	0	0	0	0	1	1	1	24	0	0.0416667	0.0416667	0.0416667	18
DET1565	19	0	0	0	0	0	0	0	0	10	0	0	0	0	19
DET1578	20	0	0	0	0	2	0	0	2	13	0.153846	0	0	0.153846	20
DET1352	21	0	0	0	0	1	0	0	0	13	0.0769231	0	0	0	21
DET1480	22	0	0	0	0	1	0	0	0	6	0.166667	0	0	0	22
DET1557	23	1	0	0	0	3	1	0	0	12	0.25	0.0833333	0	0	23
DET1367	24	0	0	0	0	0	0	0	1	13	0	0	0	0.0769231	24
DET1548	25	1	0	0	0	1	0	0	0	6	0.166667	0	0	0	25
DET1498	26	0	0	0	0	1	0	1	1	11	0.0909091	0	0.0909091	0.0909091	26
DET1407	27	0	0	0	0	3	1	0	1	16	0.1875	0.0625	0	0.0625	27
DET1614	28	0	0	0	0	0	1	0	0	16	0	0.0625	0	0	28
DET1640	29	0	0	0	0	0	0	0	0	23	0	0	0	0	29
DET1443	30	0	0	0	0	5	0	0	0	8	0.625	0	0	0	30
DET1634	31	0	0	1	0	0	1	1	0	13	0	0.0769231	0.0769231	0	31
DET1280	32	0	0	0	0	0	0	2	0	9	0	0	0.222222	0	32
DET1231	33	0	0	0	0	1	0	0	3	9	0.111111	0	0	0.333333	33
DET1592	34	0	0	0	0	0	2	0	0	13	0	0.153846	0	0	34
DET1559	35	1	0	0	0	3	0	0	0	7	0.428571	0	0	0	35
DET1593	36	0	0	0	0	2	5	0	6	24	0.0833333	0.208333	0	0.25	36
DET_tRNA.Val.2	37	0	0	0	0	0	0	0	0	13	0	0	0	0	37
DET1532	38	1	0	0	0	1	0	0	0	15	0.0666667	0	0	0	38
DET1633	39	0	0	0	0	2	0	0	0	12	0.166667	0	0	0	39
DET1569	40	0	0	0	0	1	0	0	0	7	0.142857	0	0	0	40
DET1612	41	0	0	0	0	1	0	0	1	9	0.111111	0	0	0.111111	41
DET1626	42	0	0	0	0	4	1	0	5	34	0.117647	0.0294118	0	0.147059	42
DET1642	43	0	0	0	0	0	0	0	1	7	0	0	0	0.142857	43
DET1600	44	0	0	0	0	0	3	1	0	32	0	0.09375	0.03125	0	44
DET1631	45	0	0	0	0	0	0	0	0	10	0	0	0	0	45
DET1595	46	0	0	0	0	1	2	0	0	37	0.027027	0.0540541	0	0	46
DET0166	47	1	0	0	0	4	0	0	0	4	1	0	0	0	47
DET1623	48	0	0	0	0	0	1	0	1	15	0	0.0666667	0	0.0666667	48
DET1566	49	0	0	0	0	5	0	0	3	19	0.263158	0	0	0.157895	49
DET1584	50	0	0	0	0	5	1	0	0	14	0.357143	0.0714286	0	0	50
DET1609	51	0	0	0	0	0	0	0	0	8	0	0	0	0	51
DET1547	52	1	0	0	0	1	0	0	0	5	0.2	0	0	0	52
DET1488	53	0	0	0	0	0	0	0	0	9	0	0	0	0	53
DET1339	54	0	0	0	0	0	4	2	0	34	0	0.117647	0.0588235	0	54
DET1517	55	1	0	0	0	1	0	1	0	13	0.0769231	0	0.0769231	0	55
DET1576	56	0	1	0	0	6	1	0	1	17	0.352941	0.0588235	0	0.0588235	56
DET1575	57	0	1	0	0	0	1	0	5	9	0	0.111111	0	0.555556	57
DET1629	58	0	0	0	0	0	0	1	0	13	0	0	0.0769231	0	58
DET1493	59	0	0	0	0	0	0	1	0	10	0	0	0.1	0	59
DET1118	60	0	0	0	1	1	0	0	3	11	0.0909091	0	0	0.272727	60
DET1103	61	0	0	0	1	0	0	0	5	5	0	0	0	1	61
DET1017	62	0	0	0	0	5	0	0	0	6	0.833333	0	0	0	62
DET0468	63	0	0	0	0	0	0	0	0	6	0	0	0	0	63
DET1589	64	0	0	0	0	0	0	0	1	26	0	0	0	0.0384615	64
DET1602	65	0	0	0	0	0	3	0	0	10	0	0.3	0	0	65
DET1549	66	1	0	0	0	1	6	0	0	19	0.0526316	0.315789	0	0	66
DET1635	67	0	0	1	0	0	0	3	0	16	0	0	0.1875	0	67
DET1533	68	1	0	0	0	4	0	0	2	10	0.4	0	0	0.2	68
DET1494	69	0	0	0	0	1	0	0	0	17	0.0588235	0	0	0	69
DET1605	70	0	0	0	0	0	0	0	1	9	0	0	0	0.111111	70
DET1632	71	0	0	0	0	1	1	0	0	23	0.0434783	0.0434783	0	0	71
DET1611	72	0	0	0	0	0	1	2	0	18	0	0.0555556	0.111111	0	72
DET1599	73	0	0	0	0	1	0	0	0	24	0.0416667	0	0	0	73
DET1620	74	0	0	0	0	1	1	0	0	13	0.0769231	0.0769231	0	0	74
DET1262	75	0	0	1	0	0	0	1	0	12	0	0	0.0833333	0	75
DET1608	76	0	0	0	0	0	0	0	0	13	0	0	0	0	76
DET1607	77	0	0	0	0	5	0	0	1	12	0.416667	0	0	0.0833333	77
DET1457	78	0	0	0	0	0	0	0	0	9	0	0	0	0	78
DET1594	79	0	0	0	0	0	0	0	0	12	0	0	0	0	79
DET1621	80	0	0	0	0	5	0	0	0	15	0.333333	0	0	0	80
DET1377	81	0	0	0	0	0	0	0	0	16	0	0	0	0	81
DET1456	82	0	0	0	0	0	1	0	0	15	0	0.0666667	0	0	82
DET1490	83	0	0	0	0	2	7	2	2	39	0.0512821	0.179487	0.0512821	0.0512821	83
DET1601	84	0	0	0	0	0	0	0	0	7	0	0	0	0	84
DET1624	85	0	0	0	0	0	0	0	1	11	0	0	0	0.0909091	85
DET1373	86	0	0	0	0	0	0	0	0	9	0	0	0	0	86
DET1371	87	0	0	0	0	0	0	0	0	10	0	0	0	0	87
DET1216	88	0	0	0	0	0	0	0	0	8	0	0	0	0	88
DET1638	89	0	0	0	0	0	0	1	2	19	0	0	0.0526316	0.105263	89
DET1615	90	0	0	0	0	3	0	0	0	20	0.15	0	0	0	90
DET1555	91	1	0	0	0	6	0	0	5	44	0.136364	0	0	0.113636	91
DET1271	92	0	0	0	0	0	0	0	0	5	0	0	0	0	92
DET1641	93	0	0	0	0	1	0	0	0	18	0.0555556	0	0	0	93
DET1588	94	0	0	0	0	1	0	0	0	9	0.111111	0	0	0	94
DET1516	95	1	0	0	0	4	0	0	0	16	0.25	0	0	0	95
DET1497	96	0	0	0	0	0	0	0	0	9	0	0	0	0	96
DET1446	97	0	0	0	0	0	0	0	0	6	0	0	0	0	97
DET1393	98	0	0	0	0	0	2	0	0	12	0	0.166667	0	0	98
DET1613	99	0	0	0	0	3	0	0	0	10	0.3	0	0	0	99
DET1544	100	1	0	0	0	8	0	0	1	11	0.727273	0	0	0.0909091	100
DET0156	1	1	0	0	0	1	0	0	0	1
DET0189	1	0	0	0	0	1	0	0	0	2
DET0318	1	1	0	0	0	2	0	0	0	3
DET0319	1	1	0	0	0	3	0	0	0	4
DET0416	1	0	0	0	0	3	0	0	0	5
DET0848	1	0	0	0	0	3	0	0	0	6
DET0980	1	0	0	0	0	3	0	0	0	7
DET1053	1	0	0	0	1	3	0	0	1	8
DET1285	1	0	0	0	0	3	0	0	1	9
DET1301	1	0	0	0	0	3	0	0	1	10
DET0922	2	0	0	0	0	0	0	0	0	1
DET1008	2	0	0	0	0	0	0	0	0	2
DET1349	2	0	0	0	0	0	0	0	0	3
DET1350	2	0	0	0	0	0	0	0	0	4
DET0013	3	0	0	0	0	0	0	0	0	1
DET0022	3	0	0	0	0	0	0	0	0	2
DET0134	3	0	0	0	0	0	0	0	0	3
DET0217	3	0	0	0	0	0	0	0	0	4
DET0626	3	0	0	0	0	0	0	0	0	5
DET0640	3	0	0	0	0	0	0	0	0	6
DET0764	3	0	0	0	0	0	0	0	0	7
DET0793	3	0	0	0	0	0	0	0	0	8
DET0842	3	0	0	0	0	0	0	0	0	9
DET1144	3	0	0	0	0	0	0	0	0	10
DET1222	3	0	0	0	0	0	0	0	0	11
DET_DetmRNA1	4	0	0	0	0	0	0	0	0	1
DET_tRNA.Thr.1	4	0	0	0	0	0	0	0	0	2
DET_tRNA.Thr.3	4	0	0	0	0	0	0	0	0	3
DET0381	4	0	0	0	0	0	0	0	0	4
DET1424	4	0	0	0	0	0	0	0	0	5
DET1426	4	0	0	0	0	0	0	0	0	6
DET1436	4	0	0	0	0	0	0	0	0	7
DET1437	4	0	0	0	0	0	0	0	0	8
DET0036	5	0	0	0	0	0	0	0	0	1
DET0377	5	0	0	0	0	0	0	0	0	2
DET0412	5	0	0	0	0	0	0	0	0	3
DET0459	5	0	0	0	0	0	0	0	0	4
DET0496	5	0	0	0	0	0	0	0	0	5
DET0499	5	0	0	0	0	0	0	0	0	6
DET0500	5	0	0	0	0	0	0	0	0	7
DET0594	5	0	0	1	0	0	0	1	0	8
DET0724	5	0	0	0	0	0	0	1	0	9
DET0725	5	0	0	0	0	0	0	1	0	10
DET0752	5	0	0	0	0	0	0	1	0	11
DET0831	5	0	0	0	0	0	0	1	0	12
DET0832	5	0	0	0	0	0	0	1	0	13
DET1146	5	0	0	0	0	0	0	1	0	14
DET1209	5	0	0	1	0	0	0	2	0	15
DET1220	5	0	0	0	0	0	0	2	0	16
DET1227	5	0	0	0	0	0	0	2	0	17
DET1282	5	0	0	0	0	0	0	2	0	18
DET1296	5	0	0	0	0	0	0	2	0	19
DET1325	5	0	0	0	0	0	0	2	0	20
DET1334	5	0	0	0	0	0	0	2	0	21
DET0005	6	0	0	0	0	0	0	0	0	1
DET0030	6	0	0	0	0	0	0	0	0	2
DET0047	6	0	0	0	0	0	0	0	0	3
DET0050	6	0	0	0	0	0	0	0	0	4
DET0059	6	0	0	0	0	0	0	0	0	5
DET0218	6	0	0	0	0	0	0	0	0	6
DET0566	6	0	1	0	0	0	1	0	0	7
DET0921	6	0	0	0	0	0	1	0	0	8
DET0961	6	0	0	0	0	0	1	0	0	9
DET0984	6	0	0	0	0	0	1	0	0	10
DET1195	6	0	0	0	0	0	1	0	0	11
DET1208	6	0	0	1	0	0	1	1	0	12
DET1215	6	0	0	0	0	0	1	1	0	13
DET1318	6	0	0	0	0	0	1	1	0	14
DET1451	6	0	0	0	0	0	1	1	0	15
DET_tRNA.Arg.5	7	0	0	0	0	0	0	0	0	1
DET_tRNA.Cys.1	7	0	0	0	0	0	0	0	0	2
DET_tRNA.Gly.3	7	0	0	0	0	0	0	0	0	3
DET_tRNA.Leu.3	7	0	0	0	0	0	0	0	0	4
DET_tRNA.Phe.1	7	0	0	0	0	0	0	0	0	5
DET_tRNA.Trp.1	7	0	0	0	0	0	0	0	0	6
DET0057	7	0	0	0	0	0	0	0	0	7
DET0229	7	1	0	0	0	1	0	0	0	8
DET0670	7	0	0	0	0	1	0	0	0	9
DET0132	8	0	0	0	0	0	0	0	0	1
DET0143	8	0	0	0	0	0	0	0	0	2
DET0195	8	0	0	0	0	0	0	0	0	3
DET0228	8	0	0	0	0	0	0	0	0	4
DET0609	8	0	0	0	0	0	0	0	0	5
DET0619	8	0	0	0	0	0	0	0	0	6
DET0815	8	0	0	0	0	0	0	0	0	7
DET0911	8	0	0	0	0	0	0	0	0	8
DET0966	8	0	0	0	0	0	0	0	0	9
DET1172	8	1	0	0	0	1	0	0	0	10
DET1230	8	0	0	0	0	1	0	0	0	11
DET1433	8	0	0	0	0	1	0	0	0	12
DET1458	8	0	0	0	0	1	0	0	0	13
DET1508	8	0	0	0	0	1	0	0	0	14
DET1509	8	1	0	0	0	2	0	0	0	15
DET1579	8	0	0	0	0	2	0	0	0	16
DET0096	9	0	0	0	0	0	0	0	0	1
DET0097	9	0	0	0	0	0	0	0	0	2
DET0137	9	0	0	0	0	0	0	0	0	3
DET0138	9	0	0	0	0	0	0	0	0	4
DET0139	9	0	0	0	0	0	0	0	0	5
DET0586	9	0	0	0	0	0	0	0	0	6
DET0587	9	0	0	0	0	0	0	0	0	7
DET0588	9	0	0	0	0	0	0	0	0	8
DET0909	9	0	0	0	0	0	0	0	0	9
DET0910	9	0	0	0	0	0	0	0	0	10
DET1179	9	0	0	0	0	0	0	0	0	11
DET1248	9	0	0	0	0	0	0	0	0	12
DET_tRNA.Ala.3	10	0	0	0	0	0	0	0	0	1
DET_tRNA.Arg.2	10	0	0	0	0	0	0	0	0	2
DET_tRNA.Arg.3	10	0	0	0	0	0	0	0	0	3
DET_tRNA.Arg.4	10	0	0	0	0	0	0	0	0	4
DET_tRNA.Asn.1	10	0	0	0	0	0	0	0	0	5
DET_tRNA.Ile.1	10	0	0	0	0	0	0	0	0	6
DET_tRNA.Lys.1	10	0	0	0	0	0	0	0	0	7
DET_tRNA.Lys.2	10	0	0	0	0	0	0	0	0	8
DET_tRNA.Met.1	10	0	0	0	0	0	0	0	0	9
DET_tRNA.Met.2	10	0	0	0	0	0	0	0	0	10
DET_tRNA.Pro.1	10	0	0	0	0	0	0	0	0	11
DET_tRNA.Val.3	10	0	0	0	0	0	0	0	0	12
DET0443	11	0	0	0	0	0	0	0	0	1
DET0914	11	0	0	0	0	0	0	0	0	2
DET1399	11	0	0	0	0	0	0	0	0	3
DET1454	11	0	0	0	0	0	0	0	0	4
DET0112	12	0	1	0	0	0	1	0	0	1
DET0117	12	0	0	0	0	0	1	0	0	2
DET0123	12	0	0	0	0	0	1	0	0	3
DET0186	12	0	1	0	0	0	2	0	0	4
DET0191	12	0	0	0	0	0	2	0	0	5
DET0369	12	0	0	0	0	0	2	0	0	6
DET0419	12	0	0	0	0	0	2	0	0	7
DET0589	12	0	0	0	0	0	2	0	0	8
DET0590	12	0	0	0	0	0	2	0	0	9
DET0635	12	0	0	0	0	0	2	0	0	10
DET0636	12	0	0	0	0	0	2	0	0	11
DET0637	12	0	0	0	0	0	2	0	0	12
DET0638	12	0	0	0	0	0	2	0	0	13
DET0997	12	0	0	0	0	0	2	0	0	14
DET1054	12	0	0	0	1	0	2	0	1	15
DET1273	12	0	0	0	0	0	2	0	1	16
DET0345	13	0	0	0	0	0	0	0	0	1
DET0557	13	0	0	0	0	0	0	0	0	2
DET0567	13	0	0	0	0	0	0	0	0	3
DET0825	13	0	0	0	0	0	0	0	0	4
DET0923	13	0	0	0	0	0	0	0	0	5
DET0965	13	0	0	0	0	0	0	0	0	6
DET1027	13	0	0	0	0	0	0	0	0	7
DET1147	13	0	0	0	0	0	0	0	0	8
DET1223	13	0	0	0	0	0	0	0	0	9
DET1270	13	0	0	0	0	0	0	0	0	10
DET1332	13	0	0	0	0	0	0	0	0	11
DET0038	14	0	0	0	0	0	0	0	0	1
DET0332	14	0	0	0	0	0	0	0	0	2
DET0434	14	0	0	0	0	0	0	0	0	3
DET0448	14	0	0	0	0	0	0	0	0	4
DET0453	14	0	0	1	0	0	0	1	0	5
DET0513	14	0	0	0	0	0	0	1	0	6
DET0517	14	0	0	0	0	0	0	1	0	7
DET0518	14	0	0	0	0	0	0	1	0	8
DET0551	14	0	0	0	0	0	0	1	0	9
DET0554	14	0	0	0	0	0	0	1	0	10
DET0568	14	0	0	0	0	0	0	1	0	11
DET0583	14	0	0	0	0	0	0	1	0	12
DET0630	14	0	0	0	0	0	0	1	0	13
DET0643	14	0	0	0	0	0	0	1	0	14
DET0644	14	0	0	0	0	0	0	1	0	15
DET0659	14	0	0	0	0	0	0	1	0	16
DET0766	14	0	0	0	0	0	0	1	0	17
DET0846	14	0	0	0	0	0	0	1	0	18
DET0920	14	0	0	0	0	0	0	1	0	19
DET0930	14	0	1	0	0	0	1	1	0	20
DET0963	14	0	0	0	0	0	1	1	0	21
DET0976	14	0	0	0	0	0	1	1	0	22
DET1055	14	0	0	0	1	0	1	1	1	23
DET1065	14	0	0	0	1	0	1	1	2	24
DET1193	14	0	0	0	0	0	1	1	2	25
DET1204	14	0	0	0	0	0	1	1	2	26
DET1205	14	0	0	0	0	0	1	1	2	27
DET1206	14	0	0	1	0	0	1	2	2	28
DET1207	14	0	0	1	0	0	1	3	2	29
DET1224	14	0	0	0	0	0	1	3	2	30
DET1258	14	0	0	0	0	0	1	3	2	31
DET1343	14	0	0	1	0	0	1	4	2	32
DET0101	15	0	0	0	0	0	0	0	0	1
DET0193	15	0	0	0	0	0	0	0	0	2
DET0194	15	0	0	0	0	0	0	0	0	3
DET0447	15	0	1	0	0	0	1	0	0	4
DET0600	15	0	0	1	0	0	1	1	0	5
DET0647	15	0	0	0	0	0	1	1	0	6
DET0718	15	0	0	0	0	0	1	1	0	7
DET1026	15	0	0	0	0	0	1	1	0	8
DET1192	15	0	0	0	0	0	1	1	0	9
DET1404	15	0	0	0	0	0	1	1	0	10
DET_tRNA.Ala.2	16	0	0	0	0	0	0	0	0	1
DET0002	16	0	0	0	0	0	0	0	0	2
DET0044	16	0	0	0	0	0	0	0	0	3
DET0060	16	0	0	0	0	0	0	0	0	4
DET0083	16	1	0	0	0	1	0	0	0	5
DET0133	16	0	0	0	0	1	0	0	0	6
DET0142	16	0	0	0	0	1	0	0	0	7
DET0150	16	0	0	0	0	1	0	0	0	8
DET0179	16	1	0	0	0	2	0	0	0	9
DET0220	16	0	0	0	0	2	0	0	0	10
DET0645	16	0	0	0	0	2	0	0	0	11
DET0821	16	0	0	0	0	2	0	0	0	12
DET0835	16	0	0	0	0	2	0	0	0	13
DET0916	16	0	0	0	0	2	0	0	0	14
DET1186	16	0	0	0	0	2	0	0	0	15
DET1235	16	0	0	0	0	2	0	0	0	16
DET1242	16	0	0	0	0	2	0	0	0	17
DET1252	16	0	0	0	0	2	0	0	0	18
DET1287	16	0	0	0	0	2	0	0	0	19
DET1291	16	0	0	0	0	2	0	0	0	20
DET1321	16	0	0	0	0	2	0	0	0	21
DET1450	16	0	0	0	0	2	0	0	0	22
DET1452	16	0	0	0	0	2	0	0	0	23
DET1467	16	0	0	0	0	2	0	0	0	24
DET1524	16	1	0	0	0	3	0	0	0	25
DET1525	16	1	0	0	0	4	0	0	0	26
DET1529	16	1	0	0	0	5	0	0	0	27
DET1531	16	1	0	0	0	6	0	0	0	28
DET1581	16	0	0	0	0	6	0	0	0	29
DET1590	16	0	0	0	0	6	0	0	0	30
DET1616	16	0	0	0	0	6	0	0	0	31
DET0017	17	0	0	0	0	0	0	0	0	1
DET0018	17	0	0	0	0	0	0	0	0	2
DET0168	17	1	0	0	0	1	0	0	0	3
DET0956	17	0	0	0	0	1	0	0	0	4
DET1312	17	0	0	0	0	1	0	0	0	5
DET1540	17	1	0	0	0	2	0	0	0	6
DET1560	17	1	0	0	0	3	0	0	0	7
DET0120	18	0	0	0	0	0	0	0	0	1
DET0399	18	0	0	0	0	0	0	0	0	2
DET0451	18	0	0	1	0	0	0	1	0	3
DET0480	18	0	0	0	0	0	0	1	0	4
DET0481	18	0	0	0	0	0	0	1	0	5
DET0482	18	0	0	0	0	0	0	1	0	6
DET0488	18	0	0	0	0	0	0	1	0	7
DET0489	18	0	0	0	0	0	0	1	0	8
DET0490	18	0	0	0	0	0	0	1	0	9
DET0502	18	0	0	0	0	0	0	1	0	10
DET0510	18	0	0	0	0	0	0	1	0	11
DET0654	18	0	0	0	0	0	0	1	0	12
DET0666	18	0	0	0	0	0	0	1	0	13
DET0730	18	0	1	0	0	0	1	1	0	14
DET0753	18	0	0	0	0	0	1	1	0	15
DET0805	18	0	0	0	0	0	1	1	0	16
DET0844	18	0	0	0	0	0	1	1	0	17
DET0986	18	0	0	0	0	0	1	1	0	18
DET1015	18	0	0	0	0	0	1	1	0	19
DET1061	18	0	0	0	1	0	1	1	1	20
DET1336	18	0	0	0	0	0	1	1	1	21
DET1337	18	0	0	0	0	0	1	1	1	22
DET1408	18	0	0	0	0	0	1	1	1	23
DET0759	19	0	0	0	0	0	0	0	0	1
DET0770	19	0	0	0	0	0	0	0	0	2
DET1293	19	0	0	0	0	0	0	0	0	3
DET1392	19	0	0	0	0	0	0	0	0	4
DET1414	19	0	0	0	0	0	0	0	0	5
DET1415	19	0	0	0	0	0	0	0	0	6
DET1419	19	0	0	0	0	0	0	0	0	7
DET1420	19	0	0	0	0	0	0	0	0	8
DET1434	19	0	0	0	0	0	0	0	0	9
DET0206	20	0	0	0	0	0	0	0	0	1
DET0239	20	0	0	0	0	0	0	0	0	2
DET0251	20	0	0	0	0	0	0	0	0	3
DET0258	20	0	0	0	1	0	0	0	1	4
DET0556	20	0	0	0	0	0	0	0	1	5
DET0824	20	0	0	0	0	0	0	0	1	6
DET1070	20	0	0	0	1	0	0	0	2	7
DET1297	20	0	0	0	0	0	0	0	2	8
DET1304	20	0	0	0	0	0	0	0	2	9
DET1385	20	0	0	0	0	0	0	0	2	10
DET1526	20	1	0	0	0	1	0	0	2	11
DET1554	20	1	0	0	0	2	0	0	2	12
DET0099	21	0	0	0	0	0	0	0	0	1
DET0141	21	0	0	0	0	0	0	0	0	2
DET0171	21	1	0	0	0	1	0	0	0	3
DET0435	21	0	0	0	0	1	0	0	0	4
DET0456	21	0	0	0	0	1	0	0	0	5
DET0457	21	0	0	0	0	1	0	0	0	6
DET0577	21	0	0	0	0	1	0	0	0	7
DET0582	21	0	0	0	0	1	0	0	0	8
DET0596	21	0	0	0	0	1	0	0	0	9
DET0665	21	0	0	0	0	1	0	0	0	10
DET0667	21	0	0	0	0	1	0	0	0	11
DET0937	21	0	0	0	0	1	0	0	0	12
DET0304	22	1	0	0	0	1	0	0	0	1
DET0760	22	0	0	0	0	1	0	0	0	2
DET1163	22	0	0	0	0	1	0	0	0	3
DET1198	22	0	0	0	0	1	0	0	0	4
DET1354	22	0	0	0	0	1	0	0	0	5
DET0170	23	1	0	0	0	1	0	0	0	1
DET0225	23	0	0	0	0	1	0	0	0	2
DET0232	23	1	0	0	0	2	0	0	0	3
DET0325	23	0	0	0	0	2	0	0	0	4
DET0374	23	0	0	0	0	2	0	0	0	5
DET0584	23	0	0	0	0	2	0	0	0	6
DET0850	23	0	0	0	0	2	0	0	0	7
DET0856	23	0	0	0	0	2	0	0	0	8
DET0925	23	0	1	0	0	2	1	0	0	9
DET1256	23	0	0	0	0	2	1	0	0	10
DET1403	23	0	0	0	0	2	1	0	0	11
DET0367	24	0	0	0	0	0	0	0	0	1
DET0404	24	0	0	0	0	0	0	0	0	2
DET0537	24	0	0	0	0	0	0	0	0	3
DET0547	24	0	0	0	0	0	0	0	0	4
DET0610	24	0	0	0	0	0	0	0	0	5
DET0775	24	0	0	0	0	0	0	0	0	6
DET1052	24	0	0	0	1	0	0	0	1	7
DET1132	24	0	0	0	0	0	0	0	1	8
DET1140	24	0	0	0	0	0	0	0	1	9
DET1188	24	0	0	0	0	0	0	0	1	10
DET1294	24	0	0	0	0	0	0	0	1	11
DET1329	24	0	0	0	0	0	0	0	1	12
DET0106	25	0	0	0	0	0	0	0	0	1
DET0816	25	0	0	0	0	0	0	0	0	2
DET1199	25	0	0	0	0	0	0	0	0	3
DET1200	25	0	0	0	0	0	0	0	0	4
DET1201	25	0	0	0	0	0	0	0	0	5
DET0125	26	0	0	0	0	0	0	0	0	1
DET0126	26	0	0	0	0	0	0	0	0	2
DET0183	26	1	0	0	0	1	0	0	0	3
DET0425	26	0	0	0	0	1	0	0	0	4
DET0506	26	0	0	0	0	1	0	0	0	5
DET0598	26	0	0	0	0	1	0	0	0	6
DET0841	26	0	0	1	0	1	0	1	0	7
DET0964	26	0	0	0	0	1	0	1	0	8
DET1108	26	0	0	0	1	1	0	1	1	9
DET1218	26	0	0	0	0	1	0	1	1	10
DET0078	27	1	0	0	0	1	0	0	0	1
DET0079	27	1	0	0	0	2	0	0	0	2
DET0320	27	1	0	0	0	3	0	0	0	3
DET0327	27	0	0	0	0	3	0	0	0	4
DET0342	27	0	0	0	0	3	0	0	0	5
DET0343	27	0	0	0	0	3	0	0	0	6
DET0352	27	0	0	0	0	3	0	0	0	7
DET0511	27	0	0	0	0	3	0	0	0	8
DET0615	27	0	1	0	0	3	1	0	0	9
DET0762	27	0	0	0	0	3	1	0	0	10
DET1064	27	0	0	0	1	3	1	0	1	11
DET1358	27	0	0	0	0	3	1	0	1	12
DET1359	27	0	0	0	0	3	1	0	1	13
DET1372	27	0	0	0	0	3	1	0	1	14
DET1381	27	0	0	0	0	3	1	0	1	15
DET0041	28	0	0	0	0	0	0	0	0	1
DET0042	28	0	0	0	0	0	0	0	0	2
DET0105	28	0	0	0	0	0	0	0	0	3
DET0536	28	0	0	0	0	0	0	0	0	4
DET0612	28	0	0	0	0	0	0	0	0	5
DET0616	28	0	1	0	0	0	1	0	0	6
DET0641	28	0	0	0	0	0	1	0	0	7
DET1002	28	0	0	0	0	0	1	0	0	8
DET1130	28	0	0	0	0	0	1	0	0	9
DET1139	28	0	0	0	0	0	1	0	0	10
DET1184	28	0	0	0	0	0	1	0	0	11
DET1328	28	0	0	0	0	0	1	0	0	12
DET1368	28	0	0	0	0	0	1	0	0	13
DET1398	28	0	0	0	0	0	1	0	0	14
DET1416	28	0	0	0	0	0	1	0	0	15
DET0033	29	0	0	0	0	0	0	0	0	1
DET0037	29	0	0	0	0	0	0	0	0	2
DET0046	29	0	0	0	0	0	0	0	0	3
DET0184	29	0	0	0	0	0	0	0	0	4
DET0331	29	0	0	0	0	0	0	0	0	5
DET0438	29	0	0	0	0	0	0	0	0	6
DET0473	29	0	0	0	0	0	0	0	0	7
DET0497	29	0	0	0	0	0	0	0	0	8
DET0498	29	0	0	0	0	0	0	0	0	9
DET0505	29	0	0	0	0	0	0	0	0	10
DET0628	29	0	0	0	0	0	0	0	0	11
DET0751	29	0	0	0	0	0	0	0	0	12
DET0758	29	0	0	0	0	0	0	0	0	13
DET0870	29	0	0	0	0	0	0	0	0	14
DET1014	29	0	0	0	0	0	0	0	0	15
DET1043	29	0	0	0	0	0	0	0	0	16
DET1190	29	0	0	0	0	0	0	0	0	17
DET1274	29	0	0	0	0	0	0	0	0	18
DET1277	29	0	0	0	0	0	0	0	0	19
DET1326	29	0	0	0	0	0	0	0	0	20
DET1327	29	0	0	0	0	0	0	0	0	21
DET1630	29	0	0	0	0	0	0	0	0	22
DET0073	30	0	0	0	0	0	0	0	0	1
DET0089	30	1	0	0	0	1	0	0	0	2
DET0182	30	1	0	0	0	2	0	0	0	3
DET0238	30	0	0	0	0	2	0	0	0	4
DET0303	30	1	0	0	0	3	0	0	0	5
DET0311	30	1	0	0	0	4	0	0	0	6
DET0317	30	1	0	0	0	5	0	0	0	7
DET0152	31	0	0	0	0	0	0	0	0	1
DET0188	31	0	1	0	0	0	1	0	0	2
DET0355	31	0	0	0	0	0	1	0	0	3
DET0430	31	0	0	0	0	0	1	0	0	4
DET0535	31	0	0	0	0	0	1	0	0	5
DET0633	31	0	0	0	0	0	1	0	0	6
DET0780	31	0	0	0	0	0	1	0	0	7
DET0798	31	0	0	0	0	0	1	0	0	8
DET1038	31	0	0	0	0	0	1	0	0	9
DET1295	31	0	0	0	0	0	1	0	0	10
DET1389	31	0	0	0	0	0	1	0	0	11
DET1461	31	0	0	0	0	0	1	0	0	12
DET0128	32	0	0	0	0	0	0	0	0	1
DET0449	32	0	0	1	0	0	0	1	0	2
DET0454	32	0	0	1	0	0	0	2	0	3
DET0539	32	0	0	0	0	0	0	2	0	4
DET0593	32	0	0	0	0	0	0	2	0	5
DET0837	32	0	0	0	0	0	0	2	0	6
DET1212	32	0	0	0	0	0	0	2	0	7
DET1272	32	0	0	0	0	0	0	2	0	8
DET0639	33	0	0	0	0	0	0	0	0	1
DET0799	33	0	0	0	0	0	0	0	0	2
DET0847	33	0	0	0	0	0	0	0	0	3
DET0880	33	1	0	0	0	1	0	0	0	4
DET1005	33	0	0	0	0	1	0	0	0	5
DET1058	33	0	0	0	1	1	0	0	1	6
DET1060	33	0	0	0	1	1	0	0	2	7
DET1110	33	0	0	0	1	1	0	0	3	8
DET0048	34	0	0	0	0	0	0	0	0	1
DET0052	34	0	0	0	0	0	0	0	0	2
DET0201	34	0	0	0	0	0	0	0	0	3
DET0372	34	0	0	0	0	0	0	0	0	4
DET0424	34	0	0	0	0	0	0	0	0	5
DET0575	34	0	0	0	0	0	0	0	0	6
DET0580	34	0	0	0	0	0	0	0	0	7
DET0868	34	0	1	0	0	0	1	0	0	8
DET0934	34	0	1	0	0	0	2	0	0	9
DET1030	34	0	0	0	0	0	2	0	0	10
DET1031	34	0	0	0	0	0	2	0	0	11
DET1033	34	0	0	0	0	0	2	0	0	12
DET0624	35	0	0	0	0	0	0	0	0	1
DET0830	35	0	0	0	0	0	0	0	0	2
DET1356	35	0	0	0	0	0	0	0	0	3
DET1365	35	0	0	0	0	0	0	0	0	4
DET1556	35	1	0	0	0	1	0	0	0	5
DET1558	35	1	0	0	0	2	0	0	0	6
DET0122	36	0	0	0	0	0	0	0	0	1
DET0151	36	0	0	0	0	0	0	0	0	2
DET0469	36	0	0	0	0	0	0	0	0	3
DET0613	36	0	0	0	0	0	0	0	0	4
DET0741	36	0	0	0	0	0	0	0	0	5
DET0776	36	0	0	0	0	0	0	0	0	6
DET0869	36	0	1	0	0	0	1	0	0	7
DET0883	36	1	0	0	0	1	1	0	0	8
DET0960	36	0	0	0	0	1	1	0	0	9
DET1082	36	0	0	0	1	1	1	0	1	10
DET1098	36	0	0	0	1	1	1	0	2	11
DET1104	36	0	0	0	1	1	1	0	3	12
DET1105	36	0	0	0	1	1	1	0	4	13
DET1106	36	0	0	0	1	1	1	0	5	14
DET1107	36	0	0	0	1	1	1	0	6	15
DET1249	36	0	0	0	0	1	1	0	6	16
DET1298	36	0	0	0	0	1	1	0	6	17
DET1563	36	1	0	0	0	2	1	0	6	18
DET1570	36	0	0	0	0	2	1	0	6	19
DET1571	36	0	1	0	0	2	2	0	6	20
DET1572	36	0	1	0	0	2	3	0	6	21
DET1573	36	0	1	0	0	2	4	0	6	22
DET1574	36	0	1	0	0	2	5	0	6	23
DET_tRNA.Ala.1	37	0	0	0	0	0	0	0	0	1
DET_tRNA.Asp.1	37	0	0	0	0	0	0	0	0	2
DET_tRNA.Gln.1	37	0	0	0	0	0	0	0	0	3
DET_tRNA.Glu.2	37	0	0	0	0	0	0	0	0	4
DET_tRNA.Gly.1	37	0	0	0	0	0	0	0	0	5
DET_tRNA.His.1	37	0	0	0	0	0	0	0	0	6
DET_tRNA.Leu.4	37	0	0	0	0	0	0	0	0	7
DET_tRNA.Leu.5	37	0	0	0	0	0	0	0	0	8
DET_tRNA.Met.3	37	0	0	0	0	0	0	0	0	9
DET_tRNA.Ser.1	37	0	0	0	0	0	0	0	0	10
DET_tRNA.Ser.2	37	0	0	0	0	0	0	0	0	11
DET_tRNA.Val.1	37	0	0	0	0	0	0	0	0	12
DET0045	38	0	0	0	0	0	0	0	0	1
DET0064	38	0	0	0	0	0	0	0	0	2
DET0812	38	0	0	0	0	0	0	0	0	3
DET0949	38	0	0	0	0	0	0	0	0	4
DET1133	38	0	0	0	0	0	0	0	0	5
DET1178	38	0	0	0	0	0	0	0	0	6
DET1244	38	0	0	0	0	0	0	0	0	7
DET1411	38	0	0	0	0	0	0	0	0	8
DET1412	38	0	0	0	0	0	0	0	0	9
DET1413	38	0	0	0	0	0	0	0	0	10
DET1466	38	0	0	0	0	0	0	0	0	11
DET1474	38	0	0	0	0	0	0	0	0	12
DET1504	38	0	0	0	0	0	0	0	0	13
DET1505	38	0	0	0	0	0	0	0	0	14
DET0027	39	0	0	0	0	0	0	0	0	1
DET0177	39	1	0	0	0	1	0	0	0	2
DET0178	39	1	0	0	0	2	0	0	0	3
DET0351	39	0	0	0	0	2	0	0	0	4
DET0525	39	0	0	0	0	2	0	0	0	5
DET0649	39	0	0	0	0	2	0	0	0	6
DET0779	39	0	0	0	0	2	0	0	0	7
DET0784	39	0	0	0	0	2	0	0	0	8
DET0822	39	0	0	0	0	2	0	0	0	9
DET0826	39	0	0	0	0	2	0	0	0	10
DET1310	39	0	0	0	0	2	0	0	0	11
DET0620	40	0	0	0	0	0	0	0	0	1
DET1173	40	1	0	0	0	1	0	0	0	2
DET1174	40	0	0	0	0	1	0	0	0	3
DET1176	40	0	0	0	0	1	0	0	0	4
DET1491	40	0	0	0	0	1	0	0	0	5
DET1495	40	0	0	0	0	1	0	0	0	6
DET0058	41	0	0	0	0	0	0	0	0	1
DET0127	41	0	0	0	0	0	0	0	0	2
DET0200	41	0	0	0	0	0	0	0	0	3
DET1066	41	0	0	0	1	0	0	0	1	4
DET1319	41	0	0	0	0	0	0	0	1	5
DET1421	41	0	0	0	0	0	0	0	1	6
DET1422	41	0	0	0	0	0	0	0	1	7
DET1562	41	1	0	0	0	1	0	0	1	8
DET_tRNA.Leu.1	42	0	0	0	0	0	0	0	0	1
DET_tRNA.Ser.3	42	0	0	0	0	0	0	0	0	2
DET0113	42	0	1	0	0	0	1	0	0	3
DET0245	42	0	0	0	0	0	1	0	0	4
DET0260	42	0	0	0	1	0	1	0	1	5
DET0268	42	0	0	0	1	0	1	0	2	6
DET0529	42	0	0	0	0	0	1	0	2	7
DET0530	42	0	0	0	0	0	1	0	2	8
DET0534	42	0	0	0	0	0	1	0	2	9
DET0555	42	0	0	0	0	0	1	0	2	10
DET0572	42	0	0	0	0	0	1	0	2	11
DET0657	42	0	0	0	0	0	1	0	2	12
DET0739	42	0	0	0	0	0	1	0	2	13
DET0767	42	0	0	0	0	0	1	0	2	14
DET0823	42	0	0	0	0	0	1	0	2	15
DET0944	42	0	0	0	0	0	1	0	2	16
DET0968	42	0	0	0	0	0	1	0	2	17
DET0985	42	0	0	0	0	0	1	0	2	18
DET1072	42	0	0	0	1	0	1	0	3	19
DET1085	42	0	0	0	1	0	1	0	4	20
DET1092	42	0	0	0	1	0	1	0	5	21
DET1189	42	0	0	0	0	0	1	0	5	22
DET1330	42	0	0	0	0	0	1	0	5	23
DET1362	42	0	0	0	0	0	1	0	5	24
DET1445	42	0	0	0	0	0	1	0	5	25
DET1464	42	0	0	0	0	0	1	0	5	26
DET1473	42	0	0	0	0	0	1	0	5	27
DET1475	42	0	0	0	0	0	1	0	5	28
DET1510	42	1	0	0	0	1	1	0	5	29
DET1512	42	1	0	0	0	2	1	0	5	30
DET1537	42	1	0	0	0	3	1	0	5	31
DET1541	42	1	0	0	0	4	1	0	5	32
DET1622	42	0	0	0	0	4	1	0	5	33
DET0410	43	0	0	0	0	0	0	0	0	1
DET0427	43	0	0	0	0	0	0	0	0	2
DET0428	43	0	0	0	0	0	0	0	0	3
DET0722	43	0	0	0	0	0	0	0	0	4
DET1120	43	0	0	0	1	0	0	0	1	5
DET1383	43	0	0	0	0	0	0	0	1	6
DET0001	44	0	0	0	0	0	0	0	0	1
DET0116	44	0	0	0	0	0	0	0	0	2
DET0378	44	0	0	0	0	0	0	0	0	3
DET0401	44	0	0	0	0	0	0	0	0	4
DET0414	44	0	0	0	0	0	0	0	0	5
DET0452	44	0	0	1	0	0	0	1	0	6
DET0478	44	0	0	0	0	0	0	1	0	7
DET0512	44	0	0	0	0	0	0	1	0	8
DET0540	44	0	0	0	0	0	0	1	0	9
DET0559	44	0	1	0	0	0	1	1	0	10
DET0560	44	0	1	0	0	0	2	1	0	11
DET0595	44	0	0	0	0	0	2	1	0	12
DET0599	44	0	0	0	0	0	2	1	0	13
DET0623	44	0	0	0	0	0	2	1	0	14
DET0650	44	0	0	0	0	0	2	1	0	15
DET0653	44	0	0	0	0	0	2	1	0	16
DET0710	44	0	0	0	0	0	2	1	0	17
DET0781	44	0	0	0	0	0	2	1	0	18
DET0836	44	0	0	0	0	0	2	1	0	19
DET0843	44	0	0	0	0	0	2	1	0	20
DET0926	44	0	1	0	0	0	3	1	0	21
DET0943	44	0	0	0	0	0	3	1	0	22
DET0970	44	0	0	0	0	0	3	1	0	23
DET0979	44	0	0	0	0	0	3	1	0	24
DET0994	44	0	0	0	0	0	3	1	0	25
DET1039	44	0	0	0	0	0	3	1	0	26
DET1041	44	0	0	0	0	0	3	1	0	27
DET1225	44	0	0	0	0	0	3	1	0	28
DET1283	44	0	0	0	0	0	3	1	0	29
DET1417	44	0	0	0	0	0	3	1	0	30
DET1428	44	0	0	0	0	0	3	1	0	31
DET0119	45	0	0	0	0	0	0	0	0	1
DET0344	45	0	0	0	0	0	0	0	0	2
DET0357	45	0	0	0	0	0	0	0	0	3
DET0415	45	0	0	0	0	0	0	0	0	4
DET0533	45	0	0	0	0	0	0	0	0	5
DET0834	45	0	0	0	0	0	0	0	0	6
DET1317	45	0	0	0	0	0	0	0	0	7
DET1341	45	0	0	0	0	0	0	0	0	8
DET1489	45	0	0	0	0	0	0	0	0	9
DET0394	46	0	0	0	0	0	0	0	0	1
DET0421	46	0	0	0	0	0	0	0	0	2
DET0470	46	0	0	0	0	0	0	0	0	3
DET0471	46	0	0	0	0	0	0	0	0	4
DET0472	46	0	0	0	0	0	0	0	0	5
DET0474	46	0	0	0	0	0	0	0	0	6
DET0475	46	0	0	0	0	0	0	0	0	7
DET0479	46	0	0	0	0	0	0	0	0	8
DET0485	46	0	0	0	0	0	0	0	0	9
DET0486	46	0	0	0	0	0	0	0	0	10
DET0487	46	0	0	0	0	0	0	0	0	11
DET0491	46	0	0	0	0	0	0	0	0	12
DET0492	46	0	0	0	0	0	0	0	0	13
DET0494	46	0	0	0	0	0	0	0	0	14
DET0501	46	0	0	0	0	0	0	0	0	15
DET0503	46	0	0	0	0	0	0	0	0	16
DET0562	46	0	1	0	0	0	1	0	0	17
DET0604	46	0	0	0	0	0	1	0	0	18
DET0651	46	0	0	0	0	0	1	0	0	19
DET0652	46	0	0	0	0	0	1	0	0	20
DET0726	46	0	0	0	0	0	1	0	0	21
DET0729	46	0	1	0	0	0	2	0	0	22
DET0936	46	0	0	0	0	0	2	0	0	23
DET0978	46	0	0	0	0	0	2	0	0	24
DET0990	46	0	0	0	0	0	2	0	0	25
DET0992	46	0	0	0	0	0	2	0	0	26
DET0993	46	0	0	0	0	0	2	0	0	27
DET1040	46	0	0	0	0	0	2	0	0	28
DET1046	46	0	0	0	0	0	2	0	0	29
DET1257	46	0	0	0	0	0	2	0	0	30
DET1260	46	0	0	0	0	0	2	0	0	31
DET1266	46	0	0	0	0	0	2	0	0	32
DET1275	46	0	0	0	0	0	2	0	0	33
DET1276	46	0	0	0	0	0	2	0	0	34
DET1340	46	0	0	0	0	0	2	0	0	35
DET1543	46	1	0	0	0	1	2	0	0	36
DET0163	47	1	0	0	0	1	0	0	0	1
DET0164	47	1	0	0	0	2	0	0	0	2
DET0165	47	1	0	0	0	3	0	0	0	3
DET0031	48	0	0	0	0	0	0	0	0	1
DET0102	48	0	1	0	0	0	1	0	0	2
DET0130	48	0	0	0	0	0	1	0	0	3
DET0192	48	0	0	0	0	0	1	0	0	4
DET0368	48	0	0	0	0	0	1	0	0	5
DET0749	48	0	0	0	0	0	1	0	0	6
DET0769	48	0	0	0	0	0	1	0	0	7
DET1016	48	0	0	0	0	0	1	0	0	8
DET1051	48	0	0	0	1	0	1	0	1	9
DET1307	48	0	0	0	0	0	1	0	1	10
DET1351	48	0	0	0	0	0	1	0	1	11
DET1357	48	0	0	0	0	0	1	0	1	12
DET1360	48	0	0	0	0	0	1	0	1	13
DET1604	48	0	0	0	0	0	1	0	1	14
DET0085	49	1	0	0	0	1	0	0	0	1
DET0211	49	0	0	0	0	1	0	0	0	2
DET0757	49	0	0	0	0	1	0	0	0	3
DET0817	49	0	0	0	0	1	0	0	0	4
DET0875	49	1	0	0	0	2	0	0	0	5
DET1007	49	0	0	0	0	2	0	0	0	6
DET1068	49	0	0	0	1	2	0	0	1	7
DET1077	49	0	0	0	1	2	0	0	2	8
DET1081	49	0	0	0	1	2	0	0	3	9
DET1160	49	0	0	0	0	2	0	0	3	10
DET1180	49	0	0	0	0	2	0	0	3	11
DET1243	49	0	0	0	0	2	0	0	3	12
DET1453	49	0	0	0	0	2	0	0	3	13
DET1496	49	0	0	0	0	2	0	0	3	14
DET1503	49	0	0	0	0	2	0	0	3	15
DET1513	49	1	0	0	0	3	0	0	3	16
DET1523	49	1	0	0	0	4	0	0	3	17
DET1542	49	1	0	0	0	5	0	0	3	18
DET0091	50	1	0	0	0	1	0	0	0	1
DET0124	50	0	0	0	0	1	0	0	0	2
DET0160	50	1	0	0	0	2	0	0	0	3
DET0221	50	0	0	0	0	2	0	0	0	4
DET0230	50	1	0	0	0	3	0	0	0	5
DET0370	50	0	0	0	0	3	0	0	0	6
DET0408	50	0	0	0	0	3	0	0	0	7
DET0732	50	0	1	0	0	3	1	0	0	8
DET0881	50	1	0	0	0	4	1	0	0	9
DET1154	50	0	0	0	0	4	1	0	0	10
DET1232	50	0	0	0	0	4	1	0	0	11
DET1394	50	0	0	0	0	4	1	0	0	12
DET1530	50	1	0	0	0	5	1	0	0	13
DET0531	51	0	0	0	0	0	0	0	0	1
DET0629	51	0	0	0	0	0	0	0	0	2
DET0783	51	0	0	0	0	0	0	0	0	3
DET0982	51	0	0	0	0	0	0	0	0	4
DET1141	51	0	0	0	0	0	0	0	0	5
DET1202	51	0	0	0	0	0	0	0	0	6
DET1203	51	0	0	0	0	0	0	0	0	7
DET_tRNA.Leu.2	52	0	0	0	0	0	0	0	0	1
DET0941	52	0	0	0	0	0	0	0	0	2
DET1219	52	0	0	0	0	0	0	0	0	3
DET1335	52	0	0	0	0	0	0	0	0	4
DET1034	53	0	0	0	0	0	0	0	0	1
DET1035	53	0	0	0	0	0	0	0	0	2
DET1481	53	0	0	0	0	0	0	0	0	3
DET1482	53	0	0	0	0	0	0	0	0	4
DET1483	53	0	0	0	0	0	0	0	0	5
DET1484	53	0	0	0	0	0	0	0	0	6
DET1485	53	0	0	0	0	0	0	0	0	7
DET1486	53	0	0	0	0	0	0	0	0	8
DET0185	54	0	0	0	0	0	0	0	0	1
DET0371	54	0	0	0	0	0	0	0	0	2
DET0398	54	0	0	0	0	0	0	0	0	3
DET0400	54	0	0	0	0	0	0	0	0	4
DET0402	54	0	0	0	0	0	0	0	0	5
DET0418	54	0	0	0	0	0	0	0	0	6
DET0433	54	0	0	0	0	0	0	0	0	7
DET0461	54	0	0	0	0	0	0	0	0	8
DET0476	54	0	0	0	0	0	0	0	0	9
DET0484	54	0	0	0	0	0	0	0	0	10
DET0493	54	0	0	0	0	0	0	0	0	11
DET0509	54	0	0	0	0	0	0	0	0	12
DET0516	54	0	0	0	0	0	0	0	0	13
DET0553	54	0	0	0	0	0	0	0	0	14
DET0558	54	0	0	0	0	0	0	0	0	15
DET0564	54	0	1	0	0	0	1	0	0	16
DET0565	54	0	1	0	0	0	2	0	0	17
DET0576	54	0	0	0	0	0	2	0	0	18
DET0592	54	0	0	1	0	0	2	1	0	19
DET0715	54	0	0	0	0	0	2	1	0	20
DET0845	54	0	0	0	0	0	2	1	0	21
DET0928	54	0	1	0	0	0	3	1	0	22
DET0932	54	0	1	0	0	0	4	1	0	23
DET0977	54	0	0	1	0	0	4	2	0	24
DET1028	54	0	0	0	0	0	4	2	0	25
DET1137	54	0	0	0	0	0	4	2	0	26
DET1226	54	0	0	0	0	0	4	2	0	27
DET1240	54	0	0	0	0	0	4	2	0	28
DET1263	54	0	0	0	0	0	4	2	0	29
DET1264	54	0	0	0	0	0	4	2	0	30
DET1279	54	0	0	0	0	0	4	2	0	31
DET1284	54	0	0	0	0	0	4	2	0	32
DET1338	54	0	0	0	0	0	4	2	0	33
DET0026	55	0	0	0	0	0	0	0	0	1
DET0098	55	0	0	0	0	0	0	0	0	2
DET0155	55	0	0	0	0	0	0	0	0	3
DET0328	55	0	0	0	0	0	0	0	0	4
DET0431	55	0	0	0	0	0	0	0	0	5
DET0441	55	0	0	0	0	0	0	0	0	6
DET0614	55	0	0	0	0	0	0	0	0	7
DET0622	55	0	0	0	0	0	0	0	0	8
DET0800	55	0	0	0	0	0	0	0	0	9
DET0851	55	0	0	0	0	0	0	0	0	10
DET0973	55	0	0	1	0	0	0	1	0	11
DET1427	55	0	0	0	0	0	0	1	0	12
DET0065	56	0	0	0	0	0	0	0	0	1
DET0082	56	1	0	0	0	1	0	0	0	2
DET0158	56	1	0	0	0	2	0	0	0	3
DET0237	56	1	0	0	0	3	0	0	0	4
DET0314	56	1	0	0	0	4	0	0	0	5
DET0356	56	0	0	0	0	4	0	0	0	6
DET0362	56	0	0	0	0	4	0	0	0	7
DET0522	56	0	0	0	0	4	0	0	0	8
DET1062	56	0	0	0	1	4	0	0	1	9
DET1165	56	0	0	0	0	4	0	0	1	10
DET1177	56	0	0	0	0	4	0	0	1	11
DET1245	56	0	0	0	0	4	0	0	1	12
DET1254	56	0	0	0	0	4	0	0	1	13
DET1380	56	0	0	0	0	4	0	0	1	14
DET1514	56	1	0	0	0	5	0	0	1	15
DET1521	56	1	0	0	0	6	0	0	1	16
DET0095	57	0	0	0	0	0	0	0	0	1
DET0579	57	0	0	0	0	0	0	0	0	2
DET1083	57	0	0	0	1	0	0	0	1	3
DET1084	57	0	0	0	1	0	0	0	2	4
DET1089	57	0	0	0	1	0	0	0	3	5
DET1090	57	0	0	0	1	0	0	0	4	6
DET1097	57	0	0	0	1	0	0	0	5	7
DET1234	57	0	0	0	0	0	0	0	5	8
DET0136	58	0	0	0	0	0	0	0	0	1
DET0379	58	0	0	0	0	0	0	0	0	2
DET0388	58	0	0	0	0	0	0	0	0	3
DET0409	58	0	0	0	0	0	0	0	0	4
DET0717	58	0	0	0	0	0	0	0	0	5
DET0789	58	0	0	0	0	0	0	0	0	6
DET0872	58	0	0	0	0	0	0	0	0	7
DET0962	58	0	0	0	0	0	0	0	0	8
DET0974	58	0	0	0	0	0	0	0	0	9
DET1121	58	0	0	0	0	0	0	0	0	10
DET1124	58	0	0	1	0	0	0	1	0	11
DET1502	58	0	0	0	0	0	0	1	0	12
DET0359	59	0	0	0	0	0	0	0	0	1
DET0395	59	0	0	0	0	0	0	0	0	2
DET0455	59	0	0	1	0	0	0	1	0	3
DET0462	59	0	0	0	0	0	0	1	0	4
DET0743	59	0	0	0	0	0	0	1	0	5
DET0794	59	0	0	0	0	0	0	1	0	6
DET0938	59	0	0	0	0	0	0	1	0	7
DET0945	59	0	0	0	0	0	0	1	0	8
DET1142	59	0	0	0	0	0	0	1	0	9
DET0246	60	0	0	0	0	0	0	0	0	1
DET0353	60	0	0	0	0	0	0	0	0	2
DET0393	60	0	0	0	0	0	0	0	0	3
DET0548	60	0	0	0	0	0	0	0	0	4
DET0597	60	0	0	0	0	0	0	0	0	5
DET0828	60	0	0	0	0	0	0	0	0	6
DET0829	60	0	0	0	0	0	0	0	0	7
DET0879	60	1	0	0	0	1	0	0	0	8
DET1113	60	0	0	0	1	1	0	0	1	9
DET1115	60	0	0	0	1	1	0	0	2	10
DET1099	61	0	0	0	1	0	0	0	1	1
DET1100	61	0	0	0	1	0	0	0	2	2
DET1101	61	0	0	0	1	0	0	0	3	3
DET1102	61	0	0	0	1	0	0	0	4	4
DET0297	62	1	0	0	0	1	0	0	0	1
DET0298	62	1	0	0	0	2	0	0	0	2
DET0299	62	1	0	0	0	3	0	0	0	3
DET0300	62	1	0	0	0	4	0	0	0	4
DET0316	62	1	0	0	0	5	0	0	0	5
DET0460	63	0	0	0	0	0	0	0	0	1
DET0464	63	0	0	0	0	0	0	0	0	2
DET0465	63	0	0	0	0	0	0	0	0	3
DET0466	63	0	0	0	0	0	0	0	0	4
DET0467	63	0	0	0	0	0	0	0	0	5
DET0014	64	0	0	0	0	0	0	0	0	1
DET0023	64	0	0	0	0	0	0	0	0	2
DET0197	64	0	0	0	0	0	0	0	0	3
DET0198	64	0	0	0	0	0	0	0	0	4
DET0219	64	0	0	0	0	0	0	0	0	5
DET0445	64	0	0	0	0	0	0	0	0	6
DET0446	64	0	0	0	0	0	0	0	0	7
DET0527	64	0	0	0	0	0	0	0	0	8
DET0765	64	0	0	0	0	0	0	0	0	9
DET0802	64	0	0	0	0	0	0	0	0	10
DET0813	64	0	0	0	0	0	0	0	0	11
DET0952	64	0	0	0	0	0	0	0	0	12
DET0954	64	0	0	0	0	0	0	0	0	13
DET0955	64	0	0	0	0	0	0	0	0	14
DET1049	64	0	0	0	0	0	0	0	0	15
DET1057	64	0	0	0	1	0	0	0	1	16
DET1253	64	0	0	0	0	0	0	0	1	17
DET1303	64	0	0	0	0	0	0	0	1	18
DET1322	64	0	0	0	0	0	0	0	1	19
DET1324	64	0	0	0	0	0	0	0	1	20
DET1348	64	0	0	0	0	0	0	0	1	21
DET1355	64	0	0	0	0	0	0	0	1	22
DET1449	64	0	0	0	0	0	0	0	1	23
DET1459	64	0	0	0	0	0	0	0	1	24
DET1585	64	0	0	0	0	0	0	0	1	25
DET0483	65	0	0	0	0	0	0	0	0	1
DET0495	65	0	0	0	0	0	0	0	0	2
DET0561	65	0	1	0	0	0	1	0	0	3
DET0927	65	0	1	0	0	0	2	0	0	4
DET0929	65	0	1	0	0	0	3	0	0	5
DET0995	65	0	0	0	0	0	3	0	0	6
DET1045	65	0	0	0	0	0	3	0	0	7
DET1187	65	0	0	0	0	0	3	0	0	8
DET1596	65	0	0	0	0	0	3	0	0	9
DET0100	66	0	0	0	0	0	0	0	0	1
DET0109	66	0	0	0	0	0	0	0	0	2
DET0110	66	0	0	0	0	0	0	0	0	3
DET0111	66	0	1	0	0	0	1	0	0	4
DET0145	66	0	0	0	0	0	1	0	0	5
DET0146	66	0	1	0	0	0	2	0	0	6
DET0147	66	0	1	0	0	0	3	0	0	7
DET0148	66	0	1	0	0	0	4	0	0	8
DET0187	66	0	1	0	0	0	5	0	0	9
DET0436	66	0	0	0	0	0	5	0	0	10
DET0648	66	0	0	0	0	0	5	0	0	11
DET0827	66	0	0	0	0	0	5	0	0	12
DET0924	66	0	1	0	0	0	6	0	0	13
DET0939	66	0	0	0	0	0	6	0	0	14
DET0947	66	0	0	0	0	0	6	0	0	15
DET0972	66	0	0	0	0	0	6	0	0	16
DET0991	66	0	0	0	0	0	6	0	0	17
DET1255	66	0	0	0	0	0	6	0	0	18
DET0004	67	0	0	0	0	0	0	0	0	1
DET0056	67	0	0	0	0	0	0	0	0	2
DET0458	67	0	0	0	0	0	0	0	0	3
DET0546	67	0	0	0	0	0	0	0	0	4
DET0603	67	0	0	0	0	0	0	0	0	5
DET0709	67	0	0	0	0	0	0	0	0	6
DET0797	67	0	0	0	0	0	0	0	0	7
DET0983	67	0	0	0	0	0	0	0	0	8
DET1129	67	0	0	1	0	0	0	1	0	9
DET1164	67	0	0	0	0	0	0	1	0	10
DET1210	67	0	0	1	0	0	0	2	0	11
DET1281	67	0	0	0	0	0	0	2	0	12
DET1472	67	0	0	0	0	0	0	2	0	13
DET1591	67	0	0	0	0	0	0	2	0	14
DET1628	67	0	0	0	0	0	0	2	0	15
DET0084	68	1	0	0	0	1	0	0	0	1
DET0092	68	1	0	0	0	2	0	0	0	2
DET0262	68	0	0	0	1	2	0	0	1	3
DET0263	68	0	0	0	1	2	0	0	2	4
DET0302	68	1	0	0	0	3	0	0	2	5
DET0550	68	0	0	0	0	3	0	0	2	6
DET1162	68	0	0	0	0	3	0	0	2	7
DET1290	68	0	0	0	0	3	0	0	2	8
DET1479	68	0	0	0	0	3	0	0	2	9
DET0020	69	0	0	0	0	0	0	0	0	1
DET0035	69	0	0	0	0	0	0	0	0	2
DET0321	69	1	0	0	0	1	0	0	0	3
DET0326	69	0	0	0	0	1	0	0	0	4
DET0411	69	0	0	0	0	1	0	0	0	5
DET0477	69	0	0	0	0	1	0	0	0	6
DET0504	69	0	0	0	0	1	0	0	0	7
DET0542	69	0	0	0	0	1	0	0	0	8
DET0578	69	0	0	0	0	1	0	0	0	9
DET0632	69	0	0	0	0	1	0	0	0	10
DET0660	69	0	0	0	0	1	0	0	0	11
DET0727	69	0	0	0	0	1	0	0	0	12
DET0744	69	0	0	0	0	1	0	0	0	13
DET0796	69	0	0	0	0	1	0	0	0	14
DET1125	69	0	0	0	0	1	0	0	0	15
DET1386	69	0	0	0	0	1	0	0	0	16
DET0061	70	0	0	0	0	0	0	0	0	1
DET0403	70	0	0	0	0	0	0	0	0	2
DET0524	70	0	0	0	0	0	0	0	0	3
DET0953	70	0	0	0	0	0	0	0	0	4
DET1059	70	0	0	0	1	0	0	0	1	5
DET1313	70	0	0	0	0	0	0	0	1	6
DET1346	70	0	0	0	0	0	0	0	1	7
DET1391	70	0	0	0	0	0	0	0	1	8
DET0149	71	0	1	0	0	0	1	0	0	1
DET0336	71	0	0	0	0	0	1	0	0	2
DET0347	71	0	0	0	0	0	1	0	0	3
DET0570	71	0	0	0	0	0	1	0	0	4
DET0618	71	0	0	0	0	0	1	0	0	5
DET0661	71	0	0	0	0	0	1	0	0	6
DET0669	71	0	0	0	0	0	1	0	0	7
DET0714	71	0	0	0	0	0	1	0	0	8
DET0918	71	0	0	0	0	0	1	0	0	9
DET0950	71	0	0	0	0	0	1	0	0	10
DET0951	71	0	0	0	0	0	1	0	0	11
DET1003	71	0	0	0	0	0	1	0	0	12
DET1013	71	0	0	0	0	0	1	0	0	13
DET1370	71	0	0	0	0	0	1	0	0	14
DET1430	71	0	0	0	0	0	1	0	0	15
DET1431	71	0	0	0	0	0	1	0	0	16
DET1432	71	0	0	0	0	0	1	0	0	17
DET1468	71	0	0	0	0	0	1	0	0	18
DET1506	71	0	0	0	0	0	1	0	0	19
DET1520	71	1	0	0	0	1	1	0	0	20
DET1597	71	0	0	0	0	1	1	0	0	21
DET1603	71	0	0	0	0	1	1	0	0	22
DET0333	72	0	0	0	0	0	0	0	0	1
DET0426	72	0	0	0	0	0	0	0	0	2
DET0450	72	0	0	1	0	0	0	1	0	3
DET0514	72	0	0	0	0	0	0	1	0	4
DET0543	72	0	0	0	0	0	0	1	0	5
DET0607	72	0	0	0	0	0	0	1	0	6
DET0671	72	0	0	0	0	0	0	1	0	7
DET0737	72	0	0	0	0	0	0	1	0	8
DET0839	72	0	0	0	0	0	0	1	0	9
DET0933	72	0	1	0	0	0	1	1	0	10
DET0940	72	0	0	0	0	0	1	1	0	11
DET0942	72	0	0	0	0	0	1	1	0	12
DET1194	72	0	0	0	0	0	1	1	0	13
DET1261	72	0	0	1	0	0	1	2	0	14
DET1418	72	0	0	0	0	0	1	2	0	15
DET1435	72	0	0	0	0	0	1	2	0	16
DET1492	72	0	0	0	0	0	1	2	0	17
DET0011	73	0	0	0	0	0	0	0	0	1
DET0334	73	0	0	0	0	0	0	0	0	2
DET0375	73	0	0	0	0	0	0	0	0	3
DET0389	73	0	0	0	0	0	0	0	0	4
DET0397	73	0	0	0	0	0	0	0	0	5
DET0538	73	0	0	0	0	0	0	0	0	6
DET0571	73	0	0	0	0	0	0	0	0	7
DET0581	73	0	0	0	0	0	0	0	0	8
DET0602	73	0	0	0	0	0	0	0	0	9
DET0631	73	0	0	0	0	0	0	0	0	10
DET0713	73	0	0	0	0	0	0	0	0	11
DET0742	73	0	0	0	0	0	0	0	0	12
DET0787	73	0	0	0	0	0	0	0	0	13
DET0790	73	0	0	0	0	0	0	0	0	14
DET0857	73	0	0	0	0	0	0	0	0	15
DET0919	73	0	0	0	0	0	0	0	0	16
DET1021	73	0	0	0	0	0	0	0	0	17
DET1127	73	0	0	0	0	0	0	0	0	18
DET1308	73	0	0	0	0	0	0	0	0	19
DET1309	73	0	0	0	0	0	0	0	0	20
DET1396	73	0	0	0	0	0	0	0	0	21
DET1409	73	0	0	0	0	0	0	0	0	22
DET1515	73	1	0	0	0	1	0	0	0	23
DET0161	74	1	0	0	0	1	0	0	0	1
DET0569	74	0	0	0	0	1	0	0	0	2
DET0617	74	0	1	0	0	1	1	0	0	3
DET0777	74	0	0	0	0	1	1	0	0	4
DET1241	74	0	0	0	0	1	1	0	0	5
DET1314	74	0	0	0	0	1	1	0	0	6
DET1400	74	0	0	0	0	1	1	0	0	7
DET1401	74	0	0	0	0	1	1	0	0	8
DET1460	74	0	0	0	0	1	1	0	0	9
DET1580	74	0	0	0	0	1	1	0	0	10
DET1618	74	0	0	0	0	1	1	0	0	11
DET1619	74	0	0	0	0	1	1	0	0	12
DET_tRNA.Arg.1	75	0	0	0	0	0	0	0	0	1
DET_tRNA.Gly.2	75	0	0	0	0	0	0	0	0	2
DET_tRNA.Thr.2	75	0	0	0	0	0	0	0	0	3
DET0350	75	0	0	0	0	0	0	0	0	4
DET0552	75	0	0	0	0	0	0	0	0	5
DET0721	75	0	0	0	0	0	0	0	0	6
DET0734	75	0	0	0	0	0	0	0	0	7
DET0959	75	0	0	0	0	0	0	0	0	8
DET0988	75	0	0	0	0	0	0	0	0	9
DET1025	75	0	0	0	0	0	0	0	0	10
DET1217	75	0	0	0	0	0	0	0	0	11
DET0006	76	0	0	0	0	0	0	0	0	1
DET0034	76	0	0	0	0	0	0	0	0	2
DET0118	76	0	0	0	0	0	0	0	0	3
DET0224	76	0	0	0	0	0	0	0	0	4
DET0519	76	0	0	0	0	0	0	0	0	5
DET0708	76	0	0	0	0	0	0	0	0	6
DET0711	76	0	0	0	0	0	0	0	0	7
DET0716	76	0	0	0	0	0	0	0	0	8
DET0728	76	0	0	0	0	0	0	0	0	9
DET1001	76	0	0	0	0	0	0	0	0	10
DET1196	76	0	0	0	0	0	0	0	0	11
DET1462	76	0	0	0	0	0	0	0	0	12
DET0313	77	1	0	0	0	1	0	0	0	1
DET0366	77	0	0	0	0	1	0	0	0	2
DET0981	77	0	0	0	0	1	0	0	0	3
DET1094	77	0	0	0	1	1	0	0	1	4
DET1168	77	1	0	0	0	2	0	0	1	5
DET1169	77	1	0	0	0	3	0	0	1	6
DET1171	77	1	0	0	0	4	0	0	1	7
DET1366	77	0	0	0	0	4	0	0	1	8
DET1477	77	0	0	0	0	4	0	0	1	9
DET1552	77	1	0	0	0	5	0	0	1	10
DET1598	77	0	0	0	0	5	0	0	1	11
DET0040	78	0	0	0	0	0	0	0	0	1
DET0338	78	0	0	0	0	0	0	0	0	2
DET0396	78	0	0	0	0	0	0	0	0	3
DET0738	78	0	0	0	0	0	0	0	0	4
DET1237	78	0	0	0	0	0	0	0	0	5
DET1251	78	0	0	0	0	0	0	0	0	6
DET1323	78	0	0	0	0	0	0	0	0	7
DET1369	78	0	0	0	0	0	0	0	0	8
DET0043	79	0	0	0	0	0	0	0	0	1
DET0223	79	0	0	0	0	0	0	0	0	2
DET0349	79	0	0	0	0	0	0	0	0	3
DET0658	79	0	0	0	0	0	0	0	0	4
DET0750	79	0	0	0	0	0	0	0	0	5
DET0854	79	0	0	0	0	0	0	0	0	6
DET0969	79	0	0	0	0	0	0	0	0	7
DET1042	79	0	0	0	0	0	0	0	0	8
DET1044	79	0	0	0	0	0	0	0	0	9
DET1185	79	0	0	0	0	0	0	0	0	10
DET1376	79	0	0	0	0	0	0	0	0	11
DET0180	80	1	0	0	0	1	0	0	0	1
DET0181	80	1	0	0	0	2	0	0	0	2
DET0222	80	0	0	0	0	2	0	0	0	3
DET0312	80	1	0	0	0	3	0	0	0	4
DET0755	80	0	0	0	0	3	0	0	0	5
DET0778	80	0	0	0	0	3	0	0	0	6
DET0855	80	0	0	0	0	3	0	0	0	7
DET0987	80	0	0	0	0	3	0	0	0	8
DET1191	80	0	0	0	0	3	0	0	0	9
DET1233	80	0	0	0	0	3	0	0	0	10
DET1250	80	0	0	0	0	3	0	0	0	11
DET1545	80	1	0	0	0	4	0	0	0	12
DET1561	80	1	0	0	0	5	0	0	0	13
DET1586	80	0	0	0	0	5	0	0	0	14
DET0028	81	0	0	0	0	0	0	0	0	1
DET0121	81	0	0	0	0	0	0	0	0	2
DET0135	81	0	0	0	0	0	0	0	0	3
DET0354	81	0	0	0	0	0	0	0	0	4
DET0363	81	0	0	0	0	0	0	0	0	5
DET0520	81	0	0	0	0	0	0	0	0	6
DET0532	81	0	0	0	0	0	0	0	0	7
DET0549	81	0	0	0	0	0	0	0	0	8
DET0740	81	0	0	0	0	0	0	0	0	9
DET0748	81	0	0	0	0	0	0	0	0	10
DET0792	81	0	0	0	0	0	0	0	0	11
DET0806	81	0	0	0	0	0	0	0	0	12
DET0849	81	0	0	0	0	0	0	0	0	13
DET1333	81	0	0	0	0	0	0	0	0	14
DET1347	81	0	0	0	0	0	0	0	0	15
DET0007	82	0	0	0	0	0	0	0	0	1
DET0114	82	0	1	0	0	0	1	0	0	2
DET0330	82	0	0	0	0	0	1	0	0	3
DET0439	82	0	0	0	0	0	1	0	0	4
DET0544	82	0	0	0	0	0	1	0	0	5
DET0655	82	0	0	0	0	0	1	0	0	6
DET0795	82	0	0	0	0	0	1	0	0	7
DET0840	82	0	0	0	0	0	1	0	0	8
DET0975	82	0	0	0	0	0	1	0	0	9
DET1134	82	0	0	0	0	0	1	0	0	10
DET1267	82	0	0	0	0	0	1	0	0	11
DET1315	82	0	0	0	0	0	1	0	0	12
DET1374	82	0	0	0	0	0	1	0	0	13
DET1397	82	0	0	0	0	0	1	0	0	14
DET0029	83	0	0	0	0	0	0	0	0	1
DET0081	83	1	0	0	0	1	0	0	0	2
DET0322	83	1	0	0	0	2	0	0	0	3
DET0337	83	0	0	0	0	2	0	0	0	4
DET0373	83	0	0	0	0	2	0	0	0	5
DET0376	83	0	0	0	0	2	0	0	0	6
DET0392	83	0	0	0	0	2	0	0	0	7
DET0405	83	0	0	0	0	2	0	0	0	8
DET0413	83	0	0	0	0	2	0	0	0	9
DET0420	83	0	0	0	0	2	0	0	0	10
DET0463	83	0	0	0	0	2	0	0	0	11
DET0515	83	0	0	0	0	2	0	0	0	12
DET0591	83	0	0	1	0	2	0	1	0	13
DET0601	83	0	0	0	0	2	0	1	0	14
DET0608	83	0	0	0	0	2	0	1	0	15
DET0664	83	0	0	0	0	2	0	1	0	16
DET0745	83	0	0	1	0	2	0	2	0	17
DET0785	83	0	0	0	0	2	0	2	0	18
DET0786	83	0	0	0	0	2	0	2	0	19
DET0788	83	0	0	0	0	2	0	2	0	20
DET0859	83	0	0	0	0	2	0	2	0	21
DET0861	83	0	1	0	0	2	1	2	0	22
DET0862	83	0	1	0	0	2	2	2	0	23
DET0863	83	0	1	0	0	2	3	2	0	24
DET0864	83	0	1	0	0	2	4	2	0	25
DET0865	83	0	1	0	0	2	5	2	0	26
DET0866	83	0	1	0	0	2	6	2	0	27
DET0867	83	0	1	0	0	2	7	2	0	28
DET1114	83	0	0	0	1	2	7	2	1	29
DET1116	83	0	0	0	1	2	7	2	2	30
DET1138	83	0	0	0	0	2	7	2	2	31
DET1211	83	0	0	0	0	2	7	2	2	32
DET1238	83	0	0	0	0	2	7	2	2	33
DET1265	83	0	0	0	0	2	7	2	2	34
DET1268	83	0	0	0	0	2	7	2	2	35
DET1278	83	0	0	0	0	2	7	2	2	36
DET1305	83	0	0	0	0	2	7	2	2	37
DET1320	83	0	0	0	0	2	7	2	2	38
DET0528	84	0	0	0	0	0	0	0	0	1
DET0573	84	0	0	0	0	0	0	0	0	2
DET0782	84	0	0	0	0	0	0	0	0	3
DET1029	84	0	0	0	0	0	0	0	0	4
DET1344	84	0	0	0	0	0	0	0	0	5
DET1382	84	0	0	0	0	0	0	0	0	6
DET0108	85	0	0	0	0	0	0	0	0	1
DET0199	85	0	0	0	0	0	0	0	0	2
DET0627	85	0	0	0	0	0	0	0	0	3
DET0673	85	0	0	0	0	0	0	0	0	4
DET1032	85	0	0	0	0	0	0	0	0	5
DET1063	85	0	0	0	1	0	0	0	1	6
DET1135	85	0	0	0	0	0	0	0	1	7
DET1286	85	0	0	0	0	0	0	0	1	8
DET1379	85	0	0	0	0	0	0	0	1	9
DET1587	85	0	0	0	0	0	0	0	1	10
DET0008	86	0	0	0	0	0	0	0	0	1
DET0009	86	0	0	0	0	0	0	0	0	2
DET0051	86	0	0	0	0	0	0	0	0	3
DET0129	86	0	0	0	0	0	0	0	0	4
DET0190	86	0	0	0	0	0	0	0	0	5
DET0541	86	0	0	0	0	0	0	0	0	6
DET0774	86	0	0	0	0	0	0	0	0	7
DET0833	86	0	0	0	0	0	0	0	0	8
DET0365	87	0	0	0	0	0	0	0	0	1
DET0391	87	0	0	0	0	0	0	0	0	2
DET0432	87	0	0	0	0	0	0	0	0	3
DET0545	87	0	0	0	0	0	0	0	0	4
DET0606	87	0	0	0	0	0	0	0	0	5
DET1010	87	0	0	0	0	0	0	0	0	6
DET1037	87	0	0	0	0	0	0	0	0	7
DET1259	87	0	0	0	0	0	0	0	0	8
DET1342	87	0	0	0	0	0	0	0	0	9
DET_tRNA.Pro.2	88	0	0	0	0	0	0	0	0	1
DET0068	88	0	0	0	0	0	0	0	0	2
DET0107	88	0	0	0	0	0	0	0	0	3
DET0216	88	0	0	0	0	0	0	0	0	4
DET0348	88	0	0	0	0	0	0	0	0	5
DET0838	88	0	0	0	0	0	0	0	0	6
DET0935	88	0	0	0	0	0	0	0	0	7
DET0015	89	0	0	0	0	0	0	0	0	1
DET0021	89	0	0	0	0	0	0	0	0	2
DET0039	89	0	0	1	0	0	0	1	0	3
DET0250	89	0	0	0	0	0	0	1	0	4
DET0266	89	0	0	0	1	0	0	1	1	5
DET0296	89	0	0	0	1	0	0	1	2	6
DET0386	89	0	0	0	0	0	0	1	2	7
DET0768	89	0	0	0	0	0	0	1	2	8
DET0772	89	0	0	0	0	0	0	1	2	9
DET0814	89	0	0	0	0	0	0	1	2	10
DET0948	89	0	0	0	0	0	0	1	2	11
DET0989	89	0	0	0	0	0	0	1	2	12
DET1050	89	0	0	0	0	0	0	1	2	13
DET1143	89	0	0	0	0	0	0	1	2	14
DET1181	89	0	0	0	0	0	0	1	2	15
DET1331	89	0	0	0	0	0	0	1	2	16
DET1345	89	0	0	0	0	0	0	1	2	17
DET1487	89	0	0	0	0	0	0	1	2	18
DET0019	90	0	0	0	0	0	0	0	0	1
DET0080	90	1	0	0	0	1	0	0	0	2
DET0339	90	0	0	0	0	1	0	0	0	3
DET0387	90	0	0	0	0	1	0	0	0	4
DET0406	90	0	0	0	0	1	0	0	0	5
DET0407	90	0	0	0	0	1	0	0	0	6
DET0444	90	0	0	0	0	1	0	0	0	7
DET0507	90	0	0	0	0	1	0	0	0	8
DET0508	90	0	0	0	0	1	0	0	0	9
DET0736	90	0	0	0	0	1	0	0	0	10
DET0877	90	1	0	0	0	2	0	0	0	11
DET0907	90	1	0	0	0	3	0	0	0	12
DET1018	90	0	0	0	0	3	0	0	0	13
DET1036	90	0	0	0	0	3	0	0	0	14
DET1136	90	0	0	0	0	3	0	0	0	15
DET1292	90	0	0	0	0	3	0	0	0	16
DET1384	90	0	0	0	0	3	0	0	0	17
DET1387	90	0	0	0	0	3	0	0	0	18
DET1423	90	0	0	0	0	3	0	0	0	19
DET0063	91	0	0	0	0	0	0	0	0	1
DET0067	91	0	0	0	0	0	0	0	0	2
DET0072	91	0	0	0	0	0	0	0	0	3
DET0086	91	1	0	0	0	1	0	0	0	4
DET0140	91	0	0	0	0	1	0	0	0	5
DET0144	91	0	0	0	0	1	0	0	0	6
DET0176	91	1	0	0	0	2	0	0	0	7
DET0196	91	0	0	0	0	2	0	0	0	8
DET0209	91	0	0	0	0	2	0	0	0	9
DET0215	91	0	0	0	0	2	0	0	0	10
DET0227	91	0	0	0	0	2	0	0	0	11
DET0248	91	0	0	0	0	2	0	0	0	12
DET0323	91	0	0	0	0	2	0	0	0	13
DET0385	91	0	0	0	0	2	0	0	0	14
DET0442	91	0	0	0	0	2	0	0	0	15
DET0521	91	0	0	0	0	2	0	0	0	16
DET0621	91	0	0	0	0	2	0	0	0	17
DET0646	91	0	0	0	0	2	0	0	0	18
DET0662	91	0	0	0	0	2	0	0	0	19
DET0696	91	0	0	0	0	2	0	0	0	20
DET0791	91	0	0	0	0	2	0	0	0	21
DET0811	91	0	0	0	0	2	0	0	0	22
DET0860	91	0	0	0	0	2	0	0	0	23
DET0874	91	1	0	0	0	3	0	0	0	24
DET0946	91	0	0	0	0	3	0	0	0	25
DET1086	91	0	0	0	1	3	0	0	1	26
DET1091	91	0	0	0	1	3	0	0	2	27
DET1109	91	0	0	0	1	3	0	0	3	28
DET1111	91	0	0	0	1	3	0	0	4	29
DET1112	91	0	0	0	1	3	0	0	5	30
DET1122	91	0	0	0	0	3	0	0	5	31
DET1151	91	0	0	0	0	3	0	0	5	32
DET1153	91	0	0	0	0	3	0	0	5	33
DET1156	91	0	0	0	0	3	0	0	5	34
DET1167	91	1	0	0	0	4	0	0	5	35
DET1170	91	1	0	0	0	5	0	0	5	36
DET1236	91	0	0	0	0	5	0	0	5	37
DET1247	91	0	0	0	0	5	0	0	5	38
DET1269	91	0	0	0	0	5	0	0	5	39
DET1289	91	0	0	0	0	5	0	0	5	40
DET1363	91	0	0	0	0	5	0	0	5	41
DET1465	91	0	0	0	0	5	0	0	5	42
DET1476	91	0	0	0	0	5	0	0	5	43
DET0329	92	0	0	0	0	0	0	0	0	1
DET1123	92	0	0	0	0	0	0	0	0	2
DET1131	92	0	0	0	0	0	0	0	0	3
DET1246	92	0	0	0	0	0	0	0	0	4
DET0115	93	0	0	0	0	0	0	0	0	1
DET0162	93	1	0	0	0	1	0	0	0	2
DET0341	93	0	0	0	0	1	0	0	0	3
DET0364	93	0	0	0	0	1	0	0	0	4
DET0383	93	0	0	0	0	1	0	0	0	5
DET0437	93	0	0	0	0	1	0	0	0	6
DET0642	93	0	0	0	0	1	0	0	0	7
DET0668	93	0	0	0	0	1	0	0	0	8
DET0712	93	0	0	0	0	1	0	0	0	9
DET0754	93	0	0	0	0	1	0	0	0	10
DET0871	93	0	0	0	0	1	0	0	0	11
DET0971	93	0	0	0	0	1	0	0	0	12
DET1128	93	0	0	0	0	1	0	0	0	13
DET1375	93	0	0	0	0	1	0	0	0	14
DET1402	93	0	0	0	0	1	0	0	0	15
DET1438	93	0	0	0	0	1	0	0	0	16
DET1606	93	0	0	0	0	1	0	0	0	17
DET0016	94	0	0	0	0	0	0	0	0	1
DET0049	94	0	0	0	0	0	0	0	0	2
DET0053	94	0	0	0	0	0	0	0	0	3
DET0315	94	1	0	0	0	1	0	0	0	4
DET0429	94	0	0	0	0	1	0	0	0	5
DET0672	94	0	0	0	0	1	0	0	0	6
DET1311	94	0	0	0	0	1	0	0	0	7
DET1499	94	0	0	0	0	1	0	0	0	8
DET0226	95	0	0	0	0	0	0	0	0	1
DET0231	95	1	0	0	0	1	0	0	0	2
DET0233	95	1	0	0	0	2	0	0	0	3
DET0305	95	1	0	0	0	3	0	0	0	4
DET0523	95	0	0	0	0	3	0	0	0	5
DET0585	95	0	0	0	0	3	0	0	0	6
DET0819	95	0	0	0	0	3	0	0	0	7
DET0873	95	0	0	0	0	3	0	0	0	8
DET0908	95	0	0	0	0	3	0	0	0	9
DET0912	95	0	0	0	0	3	0	0	0	10
DET1126	95	0	0	0	0	3	0	0	0	11
DET1378	95	0	0	0	0	3	0	0	0	12
DET1410	95	0	0	0	0	3	0	0	0	13
DET1425	95	0	0	0	0	3	0	0	0	14
DET1478	95	0	0	0	0	3	0	0	0	15
DET0358	96	0	0	0	0	0	0	0	0	1
DET0361	96	0	0	0	0	0	0	0	0	2
DET0915	96	0	0	0	0	0	0	0	0	3
DET1182	96	0	0	0	0	0	0	0	0	4
DET1228	96	0	0	0	0	0	0	0	0	5
DET1229	96	0	0	0	0	0	0	0	0	6
DET1390	96	0	0	0	0	0	0	0	0	7
DET1448	96	0	0	0	0	0	0	0	0	8
DET0012	97	0	0	0	0	0	0	0	0	1
DET0996	97	0	0	0	0	0	0	0	0	2
DET1011	97	0	0	0	0	0	0	0	0	3
DET1214	97	0	0	0	0	0	0	0	0	4
DET1288	97	0	0	0	0	0	0	0	0	5
DET0003	98	0	0	0	0	0	0	0	0	1
DET0103	98	0	1	0	0	0	1	0	0	2
DET0104	98	0	1	0	0	0	2	0	0	3
DET0335	98	0	0	0	0	0	2	0	0	4
DET0340	98	0	0	0	0	0	2	0	0	5
DET0380	98	0	0	0	0	0	2	0	0	6
DET0384	98	0	0	0	0	0	2	0	0	7
DET0611	98	0	0	0	0	0	2	0	0	8
DET0663	98	0	0	0	0	0	2	0	0	9
DET0913	98	0	0	0	0	0	2	0	0	10
DET0917	98	0	0	0	0	0	2	0	0	11
DET0234	99	1	0	0	0	1	0	0	0	1
DET0440	99	0	0	0	0	1	0	0	0	2
DET0526	99	0	0	0	0	1	0	0	0	3
DET0801	99	0	0	0	0	1	0	0	0	4
DET0803	99	0	0	0	0	1	0	0	0	5
DET0804	99	0	0	0	0	1	0	0	0	6
DET0858	99	0	0	0	0	1	0	0	0	7
DET0882	99	1	0	0	0	2	0	0	0	8
DET1539	99	1	0	0	0	3	0	0	0	9
DET0076	100	0	0	0	0	0	0	0	0	1
DET0077	100	1	0	0	0	1	0	0	0	2
DET0173	100	1	0	0	0	2	0	0	0	3
DET0174	100	1	0	0	0	3	0	0	0	4
DET0175	100	1	0	0	0	4	0	0	0	5
DET0346	100	0	0	0	0	4	0	0	0	6
DET1117	100	0	0	0	1	4	0	0	1	7
DET1534	100	1	0	0	0	5	0	0	1	8
DET1535	100	1	0	0	0	6	0	0	1	9
DET1538	100	1	0	0	0	7	0	0	1	10

## Sheet: SPINE 1_11_14 Cluster Descripti
Node	RDase Region	Respiration-Linked	Central Carbon Metabolism	Viral	Size	SqrNumMem
C47	1	0	0	0	4	2		4
C62	0.833333	0	0	0	6	2.44949		5
C100	0.727273	0	0	0.0909091	11	3.31662		8
C30	0.625	0	0	0	8	2.82843
C35	0.428571	0	0	0	7	2.64575
C77	0.416667	0	0	0.0833333	12	3.4641
C68	0.4	0	0	0.2	10	3.16228
C17	0.375	0	0	0	8	2.82843
C50	0.357143	0.0714286	0	0	14	3.74166
C56	0.352941	0.0588235	0	0.0588235	17	4.12311
C80	0.333333	0	0	0	15	3.87298
C99	0.3	0	0	0	10	3.16228
C1	0.272727	0	0	0.0909091	11	3.31662
C49	0.263158	0	0	0.157895	19	4.3589
C23	0.25	0.0833333	0	0	12	3.4641
C95	0.25	0	0	0	16	4
C52	0.2	0	0	0	5	2.23607
C16	0.1875	0	0	0	32	5.65685		6
C27	0.1875	0.0625	0	0.0625	16	4
C22	0.166667	0	0	0	6	2.44949
C25	0.166667	0	0	0	6	2.44949
C39	0.166667	0	0	0	12	3.4641
C20	0.153846	0	0	0.153846	13	3.60555
C90	0.15	0	0	0	20	4.47214
C40	0.142857	0	0	0	7	2.64575
C91	0.136364	0	0	0.113636	44	6.63325		6
C8	0.117647	0	0.0588235	0	17	4.12311
C42	0.117647	0.0294118	0	0.147059	34	5.83095
C33	0.111111	0	0	0.333333	9	3
C41	0.111111	0	0	0.111111	9	3
C94	0.111111	0	0	0	9	3
C7	0.1	0	0	0	10	3.16228
C26	0.0909091	0	0.0909091	0.0909091	11	3.31662
C60	0.0909091	0	0	0.272727	11	3.31662
C36	0.0833333	0.208333	0	0.25	24	4.89898
C21	0.0769231	0	0	0	13	3.60555
C55	0.0769231	0	0.0769231	0	13	3.60555
C74	0.0769231	0.0769231	0	0	13	3.60555
C38	0.0666667	0	0	0	15	3.87298
C6	0.0625	0.0625	0.0625	0	16	4
C69	0.0588235	0	0	0	17	4.12311
C93	0.0555556	0	0	0	18	4.24264
C66	0.0526316	0.315789	0	0	19	4.3589
C83	0.0512821	0.179487	0.0512821	0.0512821	39	6.245
C71	0.0434783	0.0434783	0	0	23	4.79583
C73	0.0416667	0	0	0	24	4.89898
C46	0.027027	0.0540541	0	0	37	6.08276
C2	0	0	0	0	5	2.23607
C3	0	0	0	0	12	3.4641
C4	0	0	0	0	9	3
C5	0	0	0.0909091	0	22	4.69042
C9	0	0	0	0	13	3.60555
C10	0	0	0	0	13	3.60555
C11	0	0	0	0	5	2.23607
C12	0	0.117647	0	0.0588235	17	4.12311
C13	0	0	0	0	12	3.4641
C14	0	0.030303	0.121212	0.0606061	33	5.74456
C15	0	0.0909091	0.0909091	0	11	3.31662
C18	0	0.0416667	0.0416667	0.0416667	24	4.89898
C19	0	0	0	0	10	3.16228
C24	0	0	0	0.0769231	13	3.60555
C28	0	0.0625	0	0	16	4
C29	0	0	0	0	23	4.79583
C31	0	0.0769231	0.0769231	0	13	3.60555
C32	0	0	0.222222	0	9	3
C34	0	0.153846	0	0	13	3.60555
C37	0	0	0	0	13	3.60555
C43	0	0	0	0.142857	7	2.64575
C44	0	0.09375	0.03125	0	32	5.65685
C45	0	0	0	0	10	3.16228
C48	0	0.0666667	0	0.0666667	15	3.87298
C51	0	0	0	0	8	2.82843
C53	0	0	0	0	9	3
C54	0	0.117647	0.0588235	0	34	5.83095
C57	0	0.111111	0	0.555556	9	3
C58	0	0	0.0769231	0	13	3.60555
C59	0	0	0.1	0	10	3.16228
C61	0	0	0	1	5	2.23607
C63	0	0	0	0	6	2.44949
C64	0	0	0	0.0384615	26	5.09902
C65	0	0.3	0	0	10	3.16228
C67	0	0	0.1875	0	16	4
C70	0	0	0	0.111111	9	3
C72	0	0.0555556	0.111111	0	18	4.24264
C75	0	0	0.0833333	0	12	3.4641
C76	0	0	0	0	13	3.60555
C78	0	0	0	0	9	3
C79	0	0	0	0	12	3.4641
C81	0	0	0	0	16	4
C82	0	0.0666667	0	0	15	3.87298
C84	0	0	0	0	7	2.64575
C85	0	0	0	0.0909091	11	3.31662
C86	0	0	0	0	9	3
C87	0	0	0	0	10	3.16228
C88	0	0	0	0	8	2.82843
C89	0	0	0.0526316	0.105263	19	4.3589
C92	0	0	0	0	5	2.23607
C96	0	0	0	0	9	3
C97	0	0	0	0	6	2.44949
C98	0	0.166667	0	0	12	3.4641

## Sheet: Dictionary
DMC 195	DMC 195
DET0001	chromosomal replication initiator protein DnaA
DET0002	GTP-binding protein, GTP1/OBG family
DET0003	nicotinate (nicotinamide) nucleotide adenylyltransferase( EC:2.7.7.18 )
DET0004	DNA gyrase, B subunit( EC:5.99.1.3 )
DET0005	GTP pyrophosphokinase( EC:2.7.6.5 )
DET0006	histidyl-tRNA synthetase( EC:6.1.1.21 )
DET0007	hypothetical protein
DET0008	hypothetical protein( EC:2.3.1.15 )
DET0009	branched-chain amino acid aminotransferase( EC:2.6.1.42 )
DET0010	hypothetical protein
DET0011	DNA polymerase IV, putative( EC:2.7.7.7 )
DET0012	hypothetical protein
DET0013	orotidine 5'-phosphate decarboxylase( EC:4.1.1.23 )
DET0014	hypothetical protein
DET0015	lipoprotein, putative
DET0016	folylpolyglutamate synthetase( EC:6.3.2.12,EC:6.3.2.17 )
DET0017	hypothetical protein
DET0018	hypothetical protein
DET0019	D-tyrosyl-tRNA deacylase( EC:3.1.- )
DET0020	transcriptional regulator, Fur family
DET0021	hypothetical protein
DET0022	hypothetical protein
DET0023	hypothetical protein
DET0024	DNA internalization-related competence protein ComEC/Rec2
DET0025	competence protein ComEA, putative
DET0026	potassium uptake protein, putative
DET0027	potassium uptake protein, putative
DET0028	universal stress protein family
DET0029	Trk system potassium uptake protein, putative
DET0030	potassium uptake protein TrkA, putative
DET0031	hypothetical protein
DET0032	cation efflux family protein
DET0033	hypothetical protein
DET0034	phosphate transporter
DET0035	guanylate kinase( EC:2.7.4.8 )
DET0036	hypothetical protein
DET0037	PyrK family protein
DET0038	glutamate synthase (NADPH), homotetrameric( EC:1.4.1.13,EC:1.4.1.14 )
DET0039	hypothetical protein
DET0040	hypothetical protein
DET0041	quinone methlytransferase, UbiE family
DET0042	hypothetical protein
DET0043	hypothetical protein
DET0044	hypothetical protein
DET0045	redox family protein
DET0046	GTP-binding protein, putative
DET0047	DNA polymerase III delta subunit-related protein( EC:2.7.7.7 )
DET0048	hypothetical protein
DET0049	ROK family protein( EC:2.7.1.2 )
DET0050	alanyl-tRNA synthetase( EC:6.1.1.7 )
DET0051	conserved hypothetical protein TIGR00250( EC:3.1.- )
DET0052	queuine tRNA-ribosyltransferase( EC:2.4.2.29 )
DET0053	alcohol dehydrogenase, iron-containing
DET0056	hypothetical protein
DET0057	ATP-dependent Clp protease, ATP-binding subunit ClpC
DET0058	DNA repair protein RadA
DET0059	2-C-methyl-D-erythritol 4-phosphate cytidylyltransferase( EC:2.7.7.60 )
DET0060	2C-methyl-D-erythritol 2,4-cyclodiphosphate synthase( EC:4.6.1.12 )
DET0061	cysteinyl-tRNA synthetase( EC:6.1.1.16 )
DET0063	resolvase domain protein
DET0064	hypothetical protein
DET0065	virulence-related protein
DET0066	DNA methylase
DET0067	S-adenosylmethionine synthetase( EC:2.5.1.6 )
DET0068	hypothetical protein
DET0069	HNH endonuclease domain protein
DET0070	hypothetical protein
DET0071	SNF2 family helicase, putative
DET0072	phage/plasmid DNA primase, putative
DET0073	hypothetical protein
DET0074	DNA-dependent DNA polymerase, family A( EC:2.7.7.7 )
DET0075	hypothetical protein
DET0076	resolvase domain protein
DET0077	hypothetical protein
DET0078	trichloroethene reductive dehalogenase anchoring protein, putative
DET0079	trichloroethene reductive dehalogenase
DET0080	hypothetical protein
DET0081	hypothetical protein
DET0083	ISDet1, transposase orfA
DET0084	hypothetical protein
DET0085	hypothetical protein
DET0086	hipB protein, putative
DET0087	hypothetical protein
DET0088	reductive dehalogenase domain protein
DET0089	radical SAM domain protein
DET0090	radical SAM domain protein
DET0091	hypothetical protein
DET0092	DNA-binding response regulator, LuxR family
DET0093	hypothetical protein
DET0094	hypothetical protein
DET0095	ferrous iron transport protein B
DET0096	feoA family protein
DET0097	iron dependent repressor, putative
DET0098	hypothetical protein
DET0099	mobA family protein
DET0100	hypothetical protein
DET0101	molybdopterin oxidoreductase
DET0102	molybdopterin oxidoreductase, membrane subunit, putative( EC:1.2.7.- )
DET0103	molybdopterin oxidoreductase, iron-sulfur binding subunit, putative( EC:1.2.7.- )
DET0104	hypothetical protein( EC:3.4.24.- )
DET0105	degV family protein
DET0106	lemA family domain protein
DET0107	hypothetical protein
DET0108	endonuclease/exonuclease/phosphatase family protein
DET0109	hydrogenase maturation protease( EC:3.4.24.- )
DET0110	[Ni/Fe] hydrogenase, group 1, large subunit, putative( EC:1.12.99.6 )
DET0111	[Ni/Fe] hydrogenase, group 1, small subunit, putative( EC:1.12.99.6 )
DET0112	[Ni/Fe] hydrogenase, iron-sulfur cluster-binding subunit, putative( EC:1.2.1.2 )
DET0113	hypothetical protein
DET0114	ABC transporter, substrate-binding protein, putative
DET0115	ABC transporter, permease protein, putative
DET0117	transcriptional regulator, putative
DET0118	DJ-1 family protein
DET0119	oxaloacetate decarboxylase( EC:4.1.1.3 )
DET0120	acetyl-CoA carboxylase( EC:6.4.1.1 )
DET0121	hypothetical protein
DET0122	hypothetical protein
DET0123	pyridine nucleotide-disulphide oxidoreductase family protein
DET0124	hypothetical protein
DET0125	alcohol dehydrogenase, zinc-containing( EC:1.1.1.14 )
DET0126	anthranilate phosphoribosyltransferase( EC:2.4.2.18 )
DET0127	sensory box sensor histidine kinase( EC:2.7.13.3 )
DET0128	cobyrinic acid a,c-diamide synthase( EC:6.3.5.9,EC:6.3.5.11 )
DET0129	conserved hypothetical protein TIGR00149
DET0130	response regulator
DET0131	response regulator
DET0132	rhomboid family protein
DET0133	hypothetical protein
DET0134	hypothetical protein
DET0135	DNA-binding response regulator
DET0136	sensory box sensor histidine kinase( EC:2.7.13.3 )
DET0137	methylglyoxal synthase( EC:4.2.3.3 )
DET0138	phosphate ABC transporter, phosphate-binding protein
DET0139	phosphate ABC transporter, permease protein
DET0140	phosphate ABC transporter, permease protein
DET0141	phosphate ABC transporter, ATP-binding protein( EC:3.6.3.27 )
DET0142	phosphate transport system regulatory protein PhoU
DET0143	arsenate reductase( EC:1.20.4.1 )
DET0144	acetyltransferase, GNAT family
DET0145	[Fe] hydrogenase, HymA subunit, putative( EC:1.6.5.3 )
DET0146	[Fe] hydrogenase, HymB subunit, putative( EC:1.6.5.3 )
DET0147	[Fe] hydrogenase, large subunit HymC, putative( EC:1.6.5.3 )
DET0148	[Fe] hydrogenase, HymD subunit, putative
DET0149	hydrolase, alpha/beta fold family( EC:3.1.1.23 )
DET0150	hypothetical protein
DET0151	hypothetical protein
DET0152	hypothetical protein
DET0153	hypothetical protein
DET0155	resolvase domain protein
DET0156	hypothetical protein
DET0157	site-specific recombinase, phage integrase family
DET0158	hypothetical protein
DET0159	hypothetical protein
DET0160	DNA polymerase domain protein
DET0161	hypothetical protein
DET0163	reductive dehalogenase anchoring protein, putative
DET0164	hypothetical protein
DET0165	ISDet2, transposase orfA
DET0166	ISDet2, transposase orfB
DET0167	hypothetical protein
DET0168	hypothetical protein
DET0169	RNA polymerase sigma factor SigW, putative
DET0170	DNA-binding response regulator
DET0171	sensory box sensor histidine kinase
DET0172	hypothetical protein
DET0173	reductive dehalogenase, putative
DET0174	lipoprotein, putative
DET0175	reductive dehalogenase anchoring protein, putative
DET0176	hypothetical protein
DET0177	DNA-binding response regulator
DET0178	sensor histidine kinase
DET0179	hypothetical protein
DET0180	reductive dehalogenase, putative
DET0181	reductive dehalogenase anchoring protein, putative
DET0182	hypothetical protein
DET0183	ATP-dependent RNA helicase, DEAD/DEAH box family
DET0184	membrane protein, TerC family
DET0185	formate dehydrogenase accessory protein FdhE, putative
DET0186	formate dehydrogenase, membrane subunit, putative
DET0187	formate dehydrogenase, alpha subunit( EC:1.2.1.2 )
DET0188	hypothetical protein
DET0189	methyltransferase, putative
DET0190	pantetheine-phosphate adenylyltransferase( EC:2.7.7.3 )
DET0191	iron-sulfur cluster-binding protein
DET0192	cvpA family protein
DET0193	pyrroline-5-carboxylate reductase( EC:1.5.1.2 )
DET0194	leucyl-tRNA synthetase( EC:6.1.1.4 )
DET0195	hypothetical protein
DET0196	hypothetical protein
DET0197	hypothetical protein
DET0198	glutaredoxin family protein
DET0199	ferredoxin-thioredoxin reductase, catalytic subunit, putative/rubredoxin
DET0200	hypothetical protein
DET0201	glycosyl hydrolase domain protein
DET0202	histidinol-phosphate phosphatase family protein/glycosyl transferase, group 2 family protein
DET0203	glycosyl transferase, group 2 family protein
DET0204	NAD-dependent epimerase/dehydratase family protein( EC:5.1.3.2 )
DET0205	D-glycero-D-manno-heptose 1-phosphate guanosyltransferase( EC:2.7.7.13 )
DET0206	D-glycero-D-manno-heptose 7-phosphate kinase, putative
DET0207	phosphoheptose isomerase( EC:5.- )
DET0208	glycosyl transferase, group 2 family protein
DET0209	hypothetical protein
DET0210	hypothetical protein
DET0211	glycosyl transferase, group 1 family protein
DET0212	hypothetical protein
DET0213	hypothetical protein
DET0214	iron-sulfur cluster-binding protein/coenzyme F420-reducing hydrogenase, beta subunit, putative( EC:1.12.98.1 )
DET0215	polysaccharide biosynthesis protein
DET0216	hypothetical protein
DET0217	oxidoreductase, aldo/keto reductase family
DET0218	DNA-binding protein, putative
DET0219	PBS lyase HEAT-like repeat domain protein
DET0220	hypothetical protein
DET0221	L-lysine 2,3-aminomutase, putative/acetyltransferase, GNAT family( EC:5.4.3.2 )
DET0222	serine protease inhibitor family protein
DET0223	hemolysin, putative
DET0224	ABC transporter, ATP-binding protein
DET0225	lipoprotein, putative
DET0226	hypothetical protein
DET0227	hypothetical protein
DET0228	hypothetical protein
DET0229	hypothetical protein
DET0230	TM2 domain protein
DET0231	hypothetical protein
DET0232	DNA-binding response regulator
DET0233	sensory box sensor histidine kinase
DET0234	hypothetical protein
DET0235	reductive dehalogenase, putative
DET0236	reductive dehalogenase anchoring protein, putative
DET0237	transcriptional regulator, putative
DET0238	hypothetical protein
DET0239	radical SAM domain protein
DET0240	tetrapyrrole methylase family protein( EC:2.1.1.132 )
DET0241	radical SAM domain protein
DET0242	hypothetical protein
DET0243	radical SAM domain protein
DET0244	ribonucleotide reductase( EC:1.17.4.1 )
DET0245	cob(I)alamin adenosyltransferase( EC:2.5.1.17 )
DET0246	cobalamin biosynthesis protein CobD( EC:6.3.1.10 )
DET0247	hypothetical protein
DET0248	cysteine desulfurase( EC:2.8.1.7 )
DET0249	hypothetical protein
DET0250	iron ABC transporter, periplasmic iron-binding protein, putative
DET0251	transcriptional repressor LexA, putative
DET0252	hypothetical protein
DET0253	DNA primase domain protein
DET0254	resolvase domain protein
DET0255	hypothetical protein
DET0256	hypothetical protein
DET0257	hypothetical protein
DET0258	hypothetical protein
DET0259	hypothetical protein
DET0260	hypothetical protein
DET0261	hypothetical protein
DET0262	hypothetical protein
DET0263	hypothetical protein
DET0264	hypothetical protein
DET0265	hypothetical protein
DET0266	hypothetical protein
DET0267	hypothetical protein
DET0268	hypothetical protein
DET0269	hypothetical protein
DET0270	Ser/Thr protein phosphatase family protein
DET0271	hypothetical protein
DET0272	site-specific recombinase, phage integrase family
DET0273	hypothetical protein
DET0274	transcriptional repressor LexA, putative
DET0275	hypothetical protein
DET0276	DNA primase domain protein
DET0277	resolvase domain protein
DET0278	hypothetical protein
DET0279	hypothetical protein
DET0280	hypothetical protein
DET0281	hypothetical protein
DET0282	hypothetical protein
DET0283	hypothetical protein
DET0284	hypothetical protein
DET0285	hypothetical protein
DET0286	hypothetical protein
DET0287	hypothetical protein
DET0288	hypothetical protein
DET0289	hypothetical protein
DET0290	hypothetical protein
DET0291	hypothetical protein
DET0292	hypothetical protein
DET0293	Ser/Thr protein phosphatase family protein
DET0294	hypothetical protein
DET0295	site-specific recombinase, phage integrase family
DET0296	precorrin-6Y C5,15-methyltransferase, putative( EC:2.1.1.132 )
DET0297	hypothetical protein
DET0298	hypothetical protein
DET0299	transcriptional regulator, Crp/Fnr family
DET0300	DNA-binding response regulator
DET0301	sensory box sensor histidine kinase
DET0302	reductive dehalogenase, putative
DET0303	reductive dehalogenase anchoring protein, putative
DET0304	response regulator
DET0305	sensory box sensor histidine kinase
DET0306	reductive dehalogenase, putative
DET0307	reductive dehalogenase anchoring protein, putative
DET0308	hypothetical protein
DET0309	hypothetical protein
DET0310	transcriptional regulator, putative
DET0311	reductive dehalogenase, putative
DET0312	reductive dehalogenase anchoring protein, putative
DET0313	hypothetical protein
DET0314	hypothetical protein
DET0315	sensory box sensor histidine kinase
DET0316	DNA-binding response regulator
DET0317	hypothetical protein
DET0318	reductive dehalogenase, putative
DET0319	reductive dehalogenase anchoring protein, putative
DET0320	hypothetical protein
DET0321	lipoprotein, putative
DET0322	hypothetical protein
DET0323	site-specific recombinase, phage integrase family
DET0325	patatin-like phospholipase family protein
DET0326	hypothetical protein
DET0327	hypothetical protein
DET0328	hypothetical protein
DET0329	transporter, LysE family
DET0330	histone deacetylase family protein
DET0331	cation efflux family protein
DET0332	protein-export membrane protein SecF
DET0333	protein-export membrane protein SecD
DET0334	polyA polymerase family protein( EC:2.7.7.19 )
DET0335	hypothetical protein
DET0336	DNA-binding protein, putative
DET0337	primosomal protein N'( EC:3.6.4.- )
DET0338	50S ribosomal protein L19
DET0339	tRNA (guanine-N1)-methyltransferase( EC:2.1.1.31 )
DET0340	MraZ
DET0341	S-adenosyl-methyltransferase MraW( EC:2.1.1.199 )
DET0342	cell division protein FtsA
DET0343	cell division protein FtsZ
DET0344	conserved hypothetical protein TIGR00244
DET0345	ribonucleotide-diphosphate reductase alpha subunit( EC:1.17.4.1 )
DET0346	hypothetical protein
DET0347	hypothetical protein
DET0348	radical SAM domain protein
DET0349	GatB/YqeY domain protein
DET0350	ribosomal protein S21
DET0351	hypothetical protein
DET0352	hypothetical protein
DET0353	hypothetical protein
DET0354	phage domain protein
DET0355	hypothetical protein
DET0356	hypothetical protein
DET0357	hypothetical protein
DET0358	hypothetical protein
DET0359	hypothetical protein
DET0361	hypothetical protein
DET0362	hypothetical protein
DET0363	hypothetical protein
DET0364	carboxyl-terminal protease( EC:3.4.21.102 )
DET0365	phenylalanyl-tRNA synthetase, alpha subunit( EC:6.1.1.20 )
DET0366	phenylalanyl-tRNA synthetase, beta subunit( EC:6.1.1.20 )
DET0367	inorganic pyrophosphatase( EC:3.6.1.1 )
DET0368	prolyl-tRNA synthetase( EC:6.1.1.15 )
DET0369	1-hydroxy-2-methyl-2-(E)-butenyl 4-diphosphate synthase( EC:1.17.7.1 )
DET0370	membrane-associated zinc metalloprotease, putative
DET0371	1-deoxy-D-xylulose 5-phosphate reductoisomerase( EC:1.1.1.267 )
DET0372	phosphatidate cytidylyltransferase( EC:2.7.7.41 )
DET0373	undecaprenyl diphosphate synthase( EC:2.5.1.31 )
DET0374	ribosome recycling factor
DET0375	uridylate kinase( EC:2.7.4.22 )
DET0376	elongation factor Ts
DET0377	30S ribosomal protein S2
DET0378	phosphoribosylformylglycinamidine synthase I( EC:6.3.5.3 )
DET0379	phosphoribosylformylglycinamidine synthase II( EC:6.3.5.3 )
DET0380	pyridoxine biosynthesis protein( EC:4.- )
DET0381	iron-sulfur cluster-binding protein, Rieske family
DET0383	hypothetical protein
DET0384	inositol-5-monophosphate dehydrogenase( EC:1.1.1.205 )
DET0385	hypothetical protein
DET0386	tetrapyrrole methylase family protein( EC:2.1.1.198 )
DET0387	hypothetical protein
DET0388	methionyl-tRNA synthetase( EC:6.1.1.10 )
DET0389	heptaprenyl diphosphate synthase component II( EC:2.5.1.90 )
DET0390	hypothetical protein
DET0391	ATP-dependent metalloprotease FtsH( EC:3.4.24.- )
DET0392	AP endonuclease, family 2 protein( EC:3.1.21.2 )
DET0393	iojap-like protein
DET0394	nucleoside diphosphate kinase( EC:2.7.4.6 )
DET0395	glycoprotease family protein/hydrolase, beta-phosphoglucomutase family
DET0396	conserved hypothetical protein TIGR00150
DET0397	thiamine-monophosphate kinase( EC:2.7.4.16 )
DET0398	ubiquinone/menaquinone biosynthesis methlytransferase UbiE, putative( EC:2.1.1.-,EC:2.1.1.163 )
DET0399	ubiquinone/menaquinone biosynthesis methlytransferase UbiE, putative( EC:2.1.1.-,EC:2.1.1.163 )
DET0400	3-dehydroquinate synthase family protein
DET0401	1,4-dihydroxy-2-naphthoate octaprenyltransferase, putative( EC:2.5.1.-,EC:2.5.1.74 )
DET0402	methyltransferase, UbiE/COQ5 family
DET0403	Ser/Thr protein phosphatase family protein
DET0404	dimethyladenosine transferase( EC:2.1.1.182 )
DET0405	4-diphosphocytidyl-2C-methyl-D-erythritol kinase( EC:2.7.1.148 )
DET0406	rubrerythrin/rubredoxin
DET0407	hypothetical protein
DET0408	cation channel family protein
DET0409	polyA polymerase family protein( EC:2.7.7.19 )
DET0410	nodulation ATP-binding protein I
DET0411	putative NodJ
DET0412	hypothetical protein
DET0413	cytidine/deoxycytidylate deaminase family protein( EC:3.5.4.12 )
DET0414	conserved hypothetical protein TIGR00147
DET0415	putative deoxyuridine 5'-triphosphate nucleotidohydrolase( EC:3.6.1.23 )
DET0416	hypothetical protein
DET0417	amino acid ABC transporter, ATP-binding protein( EC:3.6.3.21 )
DET0418	amino acid ABC transporter, permease protein, His/Glu/Gln/Arg/opine family
DET0419	amino acid ABC transporter, periplasmic amino acid-binding protein
DET0420	hypothetical protein
DET0421	degV family protein
DET0423	hypothetical protein
DET0424	magnesium and cobalt transport protein, putative
DET0425	hypothetical protein
DET0426	metallo-beta-lactamase family protein
DET0427	carbohydrate kinase family protein
DET0428	transcriptional activator, putative( EC:2.7.1.33 )
DET0429	phosphopantothenoylcysteine decarboxylase/phosphopantothenate--cysteine ligase( EC:6.3.2.5,EC:4.1.1.36 )
DET0430	valyl-tRNA synthetase( EC:6.1.1.9 )
DET0431	sensory box sensor histidine kinase
DET0432	DNA-binding response regulator, LuxR family
DET0433	hypothetical protein
DET0434	translocase
DET0435	ribose-phosphate pyrophosphokinase( EC:2.7.6.1 )
DET0436	Serine hydroxymethyltransferase( EC:2.1.2.1 )
DET0437	uracil-DNA glycosylase, putative( EC:2.7.7.7 )
DET0438	metallo-beta-lactamase family protein( EC:3.1.- )
DET0439	FtsK/SpoIIIE family protein
DET0440	hypothetical protein
DET0441	excinuclease ABC subunit B
DET0442	Holliday junction DNA helicase RuvA( EC:3.6.4.12 )
DET0443	crossover junction endodeoxyribonuclease RuvC( EC:3.1.22.4 )
DET0444	conserved hypothetical protein TIGR01033
DET0445	holo-(acyl-carrier-protein) synthase( EC:2.7.8.7 )
DET0446	[Fe] hydrogenase, HymA subunit, putative( EC:1.6.5.3 )
DET0447	acyl CoA biotin-dependant carboxyltransferase( EC:6.4.1.3 )
DET0448	3-isopropylmalate dehydratase( EC:4.2.1.35,EC:4.2.1.33 )
DET0449	isopropylmalate isomerase small subunit( EC:4.2.1.33,EC:4.2.1.35 )
DET0450	isocitrate dehydrogenase, putative( EC:1.1.1.41 )
DET0451	malate dehydrogenase, NAD-dependent( EC:1.1.1.37 )
DET0452	hypothetical protein
DET0453	fumarate hydratase( EC:4.2.1.2 )
DET0454	fumarate hydratase, beta subunit, putative( EC:4.2.1.2 )
DET0455	HIT domain protein
DET0456	MutT/nudix family protein( EC:3.6.1.13 )
DET0457	acetyltransferase, GNAT family( EC:2.3.1.1 )
DET0458	inorganic polyphosphate/ATP-NAD kinase, putative( EC:2.7.1.23 )
DET0459	hypothetical protein
DET0460	prephenate dehydrogenase( EC:1.3.1.12 )
DET0461	chorismate mutase/prephenate dehydratase( EC:4.2.1.51,EC:5.4.99.5 )
DET0462	chorismate synthase( EC:4.2.3.5 )
DET0463	3-phosphoshikimate 1-carboxyvinyltransferase( EC:2.5.1.19 )
DET0464	shikimate kinase( EC:2.7.1.71 )
DET0465	shikimate 5-dehydrogenase( EC:1.1.1.25 )
DET0466	3-dehydroquinate dehydratase, type I( EC:4.2.1.10 )
DET0467	3-dehydroquinate synthase( EC:4.2.3.4 )
DET0468	3-deoxy-7-phosphoheptulonate synthase( EC:2.5.1.54 )
DET0469	hypothetical protein
DET0470	30S ribosomal protein S12
DET0471	30S ribosomal protein S7
DET0472	translation elongation factor G
DET0473	ribosomal protein S10
DET0474	ribosomal protein L3
DET0475	50S ribosomal protein L4
DET0476	ribosomal protein L23
DET0477	50S ribosomal protein L2
DET0478	ribosomal protein S19
DET0479	ribosomal protein L22
DET0480	ribosomal protein S3
DET0481	50S ribosomal protein L16
DET0482	ribosomal protein L29
DET0483	ribosomal protein S17
DET0484	ribosomal protein L14
DET0485	ribosomal protein L24
DET0486	ribosomal protein L5
DET0487	ribosomal protein S14
DET0488	ribosomal protein S8
DET0489	50S ribosomal protein L6
DET0490	ribosomal protein L18
DET0491	ribosomal protein S5
DET0492	ribosomal protein L30
DET0493	ribosomal protein L15
DET0494	preprotein translocase SecY
DET0495	adenylate kinase( EC:2.7.4.3 )
DET0496	methionine aminopeptidase, type I( EC:3.4.11.18 )
DET0497	translation initiation factor IF-1
DET0498	ribosomal protein L36
DET0499	30S ribosomal protein S13
DET0500	30S ribosomal protein S11
DET0501	30S ribosomal protein S4
DET0502	DNA-directed RNA polymerase alpha subunit( EC:2.7.7.6 )
DET0503	ribosomal protein L17
DET0504	tRNA pseudouridine synthase A( EC:5.4.99.12 )
DET0505	50S ribosomal protein L13
DET0506	ribosomal protein S9
DET0507	hypothetical protein
DET0508	hypothetical protein
DET0509	hypothetical protein( EC:5.3.1.8,EC:5.3.1.9 )
DET0510	phosphoglucomutase/phosphomannomutase family protein( EC:5.4.2.8 )
DET0511	hypothetical protein
DET0512	S-adenosylmethionine synthetase( EC:2.5.1.6 )
DET0513	S-adenosyl-L-homocysteine hydrolase( EC:3.3.1.1 )
DET0514	hypothetical protein
DET0515	hypothetical protein
DET0516	hypothetical protein
DET0517	methylthioadenosine phosphorylase( EC:2.4.2.28 )
DET0518	translation initiation factor, putative, aIF-2BI family( EC:5.3.1.23 )
DET0519	ABC transporter, permease protein, putative
DET0520	daunorubicin resistance ABC transporter, ATP-binding protein, putative
DET0521	hypothetical protein
DET0522	hypothetical protein
DET0523	acetyltransferase, GNAT family
DET0524	PBS lyase HEAT-like repeat domain protein
DET0525	hypothetical protein
DET0526	pmbA/tldD family protein
DET0527	TldD/PmbA family protein
DET0528	phosphoglucomutase/phosphomannomutase family protein( EC:5.4.2.10 )
DET0529	glucose-1-phosphate thymidylyltransferase( EC:2.7.7.23,EC:2.3.1.157 )
DET0530	glucose-1-phosphate thymidylyltransferase( EC:2.7.7.24 )
DET0531	glucosamine--fructose-6-phosphate aminotransferase, isomerizing( EC:2.6.1.16 )
DET0532	phosphatidylethanolamine-binding protein, putative
DET0533	HAD-superfamily hydrolase, subfamily IA
DET0534	diaminopimelate decarboxylase( EC:4.1.1.20 )
DET0535	DNA polymerase III, delta prime subunit( EC:2.7.7.7 )
DET0536	hypothetical protein
DET0537	HNH endonuclease domain protein
DET0538	ATP-binding protein, DnaC family
DET0539	dnaD/phage-associated domain protein
DET0540	replicative DNA helicase( EC:3.6.4.12 )
DET0541	ribosomal protein L9
DET0542	thioredoxin-disulfide reductase( EC:1.8.1.9 )
DET0543	fatty acid/phospholipid synthesis protein( EC:2.3.1.15 )
DET0544	BadF/BadG/BcrA/BcrD ATPase family protein
DET0545	amidohydrolase family protein
DET0546	excinuclease ABC, A subunit
DET0547	HDIG domain protein
DET0548	DNA-binding protein
DET0549	exonuclease SbcC, putative
DET0550	hypothetical protein
DET0551	RNA polymerase sigma factor RpoD
DET0552	DNA primase( EC:2.7.7.- )
DET0553	deoxyguanosinetriphosphate triphosphohydrolase-like protein( EC:3.1.5.1 )
DET0554	phosphoenolpyruvate synthase( EC:2.7.9.2 )
DET0556	hypothetical protein
DET0557	hypothetical protein
DET0558	ATP synthase F0, A subunit( EC:3.6.3.14 )
DET0559	ATP synthase F0, C subunit( EC:3.6.3.14 )
DET0560	ATP synthase F0, B subunit( EC:3.6.3.14 )
DET0561	ATP synthase F1, delta subunit( EC:3.6.3.14 )
DET0562	ATP synthase subunit A( EC:3.6.3.14 )
DET0563	ATP synthase F1, gamma subunit( EC:3.6.3.14 )
DET0564	ATP synthase subunit B( EC:3.6.3.14 )
DET0565	ATP synthase F1, epsilon subunit( EC:3.6.3.14 )
DET0566	16S rRNA processing protein RimM
DET0567	hypothetical protein
DET0568	ribosomal protein S16
DET0569	endonuclease V( EC:3.1.21.7 )
DET0570	peptide chain release factor 2, programmed frameshift
DET0571	hypothetical protein
DET0572	DNA repair protein, RadC family
DET0573	oligopeptide-binding protein, putative
DET0575	hypothetical protein
DET0576	aminotransferase, classes I and II
DET0577	seryl-tRNA synthetase( EC:6.1.1.11 )
DET0578	lysyl-tRNA synthetase( EC:6.1.1.6 )
DET0579	hypothetical protein
DET0580	recombination protein RecO
DET0581	hypothetical protein
DET0582	magnesium and cobalt transport protein CorA
DET0583	recombination protein RecR
DET0584	hypothetical protein
DET0585	DNA polymerase III, gamma and tau subunits, putative( EC:2.7.7.7 )
DET0586	hypothetical protein
DET0587	hypothetical protein
DET0588	hypothetical protein
DET0589	GTPase domain, tubulin/FtsZ family protein
DET0590	glyceraldehyde-3-phosphate dehydrogenase, type I( EC:1.2.1.12 )
DET0591	hypothetical protein
DET0592	hypothetical protein
DET0593	enolase( EC:4.2.1.11 )
DET0594	conserved hypothetical protein TIGR00725
DET0595	peptidyl-tRNA hydrolase( EC:3.1.1.29 )
DET0596	DNA ligase, NAD-dependent( EC:6.5.1.2 )
DET0597	hypothetical protein
DET0598	SNO glutamine amidotransferase family( EC:2.6.- )
DET0599	D-3-phosphoglycerate dehydrogenase( EC:1.1.1.95 )
DET0600	soluble hydrogenase, tritium exchange subunit
DET0601	tyrosyl-tRNA synthetase( EC:6.1.1.1 )
DET0602	riboflavin biosynthesis protein RibF( EC:2.7.1.26,EC:2.7.7.2 )
DET0603	DNA-directed RNA polymerase, beta subunit( EC:2.7.7.6 )
DET0604	DNA-directed RNA polymerase, beta' subunit( EC:2.7.7.6 )
DET0605	hypothetical protein
DET0606	Holliday junction DNA helicase RuvB( EC:3.6.4.12 )
DET0607	hypothetical protein
DET0608	ribosomal-protein-alanine acetyltransferase( EC:2.3.1.128 )
DET0609	hypothetical protein
DET0610	hypothetical protein
DET0611	hypothetical protein
DET0612	histone acetyltransferase, ELP3 family( EC:2.3.1.48 )
DET0613	hypothetical protein
DET0614	hydrogenase, group 3, VhuG subunit, putative( EC:1.12.99.- )
DET0615	hydrogenase, group 3, VhuA subunit, putative( EC:1.12.99.- )
DET0616	hydrogenase maturation protease
DET0617	hypothetical protein
DET0618	thiol-disulfide oxidoreductase, putative
DET0619	cytochrome c-type biogenesis protein CcdA
DET0620	hypothetical protein
DET0621	hypothetical protein
DET0622	radical SAM domain protein
DET0623	ribonucleotide reductase( EC:1.17.4.1 )
DET0624	response regulator
DET0625	sensory box sensor histidine kinase
DET0626	hypothetical protein
DET0627	hypothetical protein
DET0628	radical SAM domain protein( EC:5.4.3.2 )
DET0629	D-ala D-ala ligase( EC:6.3.2.4 )
DET0630	transcriptional regulator, Fur family
DET0631	cation ABC transporter, periplasmc-binding protein
DET0632	cation ABC transporter, ATP-binding protein( EC:3.6.3.- )
DET0633	cation ABC transporter, permease protein
DET0634	hypothetical protein
DET0635	hypothetical protein
DET0636	cell division protein FtsZ
DET0637	cell division protein FtsA
DET0638	hypothetical protein
DET0639	hypothetical protein
DET0640	universal stress protein family
DET0641	cyclase, putative
DET0642	ribulose-phosphate 3-epimerase, putative( EC:5.1.3.1 )
DET0643	ribose-5-phosphate isomerase B( EC:5.3.1.6 )
DET0644	transketolase( EC:2.2.1.1 )
DET0645	nitroreductase family protein
DET0646	hypothetical protein
DET0647	hypothetical protein
DET0648	hypothetical protein
DET0649	hypothetical protein
DET0650	ABC-type cobalamin/Fe3+-siderophores transport systems, periplasmic binding protein, putative
DET0651	ABC-type cobalamin/Fe3+-siderophores transport systems, permease component
DET0652	ABC-type cobalamin/Fe3+-siderophores transport system, ATP-binding protein( EC:3.6.3.34 )
DET0653	hypothetical protein
DET0654	cobalamin biosynthesis protein CobD( EC:6.3.1.10 )
DET0655	histidinol-phosphate aminotransferase, putative( EC:2.6.1.9 )
DET0656	hypothetical protein
DET0657	nicotinate-nucleotide-dimethylbenzimidazole phosphoribosyltransferase( EC:2.4.2.21 )
DET0658	cobalamin 5'-phosphate synthase( EC:2.7.8.26 )
DET0659	alpha-ribazole-5-phosphate phosphatase, putative( EC:3.1.3.73 )
DET0660	cobinamide kinase/cobinamide phosphate guanylyltransferase( EC:2.7.1.156,EC:2.7.7.62 )
DET0661	thioredoxin
DET0662	sensor histidine kinase
DET0663	DNA-binding response regulator, LuxR family
DET0664	hypothetical protein
DET0665	acetyl-CoA decarbonylase/synthase complex subunit gamma( EC:2.1.1.- )
DET0666	acetyl-CoA decarbonylase/synthase complex subunit beta( EC:1.2.7.4,EC:1.2.99.2,EC:2.3.1.169 )
DET0667	acetyl-CoA decarbonylase/synthase complex subunit delta
DET0668	methylenetetrahydrofolate dehydrogenase/methenyltetrahydrofolate cyclohydrolase( EC:1.5.1.5,EC:3.5.4.9 )
DET0669	carbon monoxide dehydrogenase nickel-insertion accessory protein
DET0670	iron-sulfur cluster binding protein
DET0671	formate--tetrahydrofolate ligase( EC:6.3.4.3 )
DET0672	hypothetical protein
DET0673	hypothetical protein
DET0674	universal stress protein family
DET0675	cyclase, putative
DET0676	ribulose-phosphate 3-epimerase, putative( EC:5.1.3.1 )
DET0677	ribose-5-phosphate isomerase B( EC:5.3.1.6 )
DET0678	transketolase( EC:2.2.1.1 )
DET0679	nitroreductase family protein
DET0680	hypothetical protein
DET0681	hypothetical protein
DET0682	hypothetical protein
DET0683	hypothetical protein
DET0684	ABC-type cobalamin/Fe3+-siderophores transport system, periplasmic binding protein, putative
DET0685	ABC-type cobalamin/Fe3+-siderophores transport systems, permease component
DET0686	ABC-type cobalamin/Fe3+-siderophores transport system, ATP-binding protein( EC:3.6.3.34 )
DET0687	hypothetical protein
DET0688	cobalamin biosynthesis protein CobD( EC:6.3.1.10 )
DET0689	histidinol-phosphate aminotransferase, putative( EC:2.6.1.9 )
DET0690	hypothetical protein
DET0691	nicotinate-nucleotide--dimethylbenzimidazole phosphoribosyltransferase( EC:2.4.2.21 )
DET0692	cobalamin 5'-phosphate synthase( EC:2.7.8.26 )
DET0693	alpha-ribazole-5-phosphate phosphatase, putative( EC:3.1.3.73 )
DET0694	cobinamide kinase/cobinamide phosphate guanylyltransferase( EC:2.7.1.156,EC:2.7.7.62 )
DET0695	thioredoxin
DET0697	DNA-binding response regulator, LuxR family
DET0698	hypothetical protein
DET0699	acetyl-CoA decarbonylase/synthase complex subunit gamma( EC:2.1.1.- )
DET0700	acetyl-CoA decarbonylase/synthase complex subunit beta( EC:2.3.1.169,EC:1.2.99.2,EC:1.2.7.4 )
DET0701	acetyl-CoA decarbonylase/synthase complex subunit delta
DET0702	methylenetetrahydrofolate dehydrogenase/methenyltetrahydrofolate cyclohydrolase( EC:1.5.1.5,EC:3.5.4.9 )
DET0703	carbon monoxide dehydrogenase nickel-insertion accessory protein
DET0704	iron-sulfur cluster binding protein
DET0705	formate--tetrahydrofolate ligase( EC:6.3.4.3 )
DET0706	hypothetical protein
DET0707	hypothetical protein
DET0708	aspartyl-tRNA synthetase( EC:6.1.1.12 )
DET0709	trigger factor
DET0710	ATP-dependent Clp protease, proteolytic subunit ClpP( EC:3.4.21.92 )
DET0711	carbohydrate kinase, PfkB family( EC:2.7.1.15 )
DET0712	phosphoribosylglycinamide transformylase, putative
DET0713	PHP domain protein
DET0714	translation elongation factor P
DET0715	metallopeptidase, M24 family( EC:3.4.11.9 )
DET0716	tyrosine recombinase XerC
DET0717	DNA topoisomerase I( EC:5.99.1.2 )
DET0718	DNA processing protein DprA, putative
DET0721	hypothetical protein
DET0722	sodium/hydrogen exchanger family protein
DET0724	pyruvic-ferredoxin oxidoreductase, gamma subunit( EC:1.2.7.1 )
DET0725	pyruvic-ferredoxin oxidoreductase, delta subunit( EC:1.2.7.1 )
DET0726	pyruvic-ferredoxin oxidoreductase, alpha subunit( EC:1.2.7.1 )
DET0727	pyruvic-ferredoxin oxidoreductase, beta subunit( EC:1.2.7.1 )
DET0728	[Fe] hydrogenase, HymA subunit, putative( EC:1.6.5.3 )
DET0729	[Fe] hydrogenase, HymB subunit, putative( EC:1.6.5.3 )
DET0730	[Fe] hydrogenase, HymC subunit, putative
DET0732	mercuric reductase, putative( EC:1.16.1.1 )
DET0734	hypothetical protein
DET0736	oxidoreductase, short chain dehydrogenase/reductase family( EC:1.1.1.125 )
DET0737	GTP-binding protein, putative
DET0738	hypothetical protein
DET0739	aspartate aminotransferase( EC:2.6.1.83 )
DET0740	diaminopimelate epimerase( EC:5.1.1.7 )
DET0741	tRNA delta(2)-isopentenylpyrophosphate transferase( EC:2.5.1.75 )
DET0742	triosephosphate isomerase( EC:5.3.1.1 )
DET0743	cofactor-independent phosphoglycerate mutase( EC:5.4.2.1 )
DET0744	phosphoglycerate kinase( EC:2.7.2.3 )
DET0745	1-deoxy-D-xylulose-5-phosphate synthase( EC:2.2.1.7 )
DET0746	hypothetical protein
DET0748	hypothetical protein
DET0749	hypoxanthine phosphoribosyltransferase( EC:2.4.2.8 )
DET0750	50S ribosomal protein L20
DET0751	ribosomal protein L35
DET0752	translation initiation factor IF-3
DET0753	threonyl-tRNA synthetase( EC:6.1.1.3 )
DET0754	hypothetical protein
DET0755	hypothetical protein
DET0757	hypothetical protein
DET0758	conserved hypothetical protein TIGR00044
DET0759	2,3-diketo-5-methylthio-1-phosphopentane phosphatase family protein
DET0760	peptide deformylase( EC:3.5.1.88 )
DET0762	hypothetical protein
DET0763	hypothetical protein
DET0764	hypothetical protein
DET0765	hypothetical protein
DET0766	V-type H(+)-translocating pyrophosphatase( EC:3.6.1.1 )
DET0767	ATPase, C subunit family protein
DET0768	hypothetical protein
DET0769	protease family protein
DET0770	transcription elongation factor GreA
DET0771	hypothetical protein
DET0772	hypothetical protein
DET0773	CAAX amino terminal protease family protein
DET0774	metallopeptidase, M50 family
DET0775	thiamine biosynthesis protein ThiC
DET0776	methyltransferase GidB( EC:2.1.1.170 )
DET0777	R3H domain protein
DET0778	thymidylate kinase( EC:2.7.4.9 )
DET0779	tRNA (5-methylaminomethyl-2-thiouridylate)-methyltransferase( EC:2.8.1.- )
DET0780	ribonuclease HII( EC:3.1.26.4 )
DET0781	conserved hypothetical protein TIGR00252
DET0782	ThiE-associated domain protein/thiamine-phosphate pyrophosphorylase( EC:2.5.1.3 )
DET0783	translin family protein
DET0784	V-type H(+)-translocating pyrophosphatase( EC:3.6.1.1 )
DET0785	metallo-beta-lactamase family protein( EC:3.1.2.6 )
DET0786	hypothetical protein
DET0787	glycyl-tRNA synthetase( EC:6.1.1.14 )
DET0788	nuclease SbcCD, D subunit
DET0789	pseudouridine synthase, RsuA family( EC:5.4.99.22 )
DET0790	phosphoribosyl transferase domain protein
DET0791	adenine deaminase( EC:3.5.4.2 )
DET0792	hypoxanthine phosphoribosyltransferase( EC:2.4.2.8 )
DET0793	hypothetical protein
DET0794	ABC transporter, ATP-binding protein
DET0795	ABC transporter, permease protein
DET0796	S-adenosylmethionine:tRNA ribosyltransferase-isomerase( EC:5.- )
DET0797	acid phosphatase SurE( EC:3.1.3.5 )
DET0798	hypothetical protein
DET0799	hypothetical protein
DET0800	hypothetical protein
DET0801	pyrroline-5-carboxylate reductase, putative
DET0802	aspartate 1-decarboxylase precursor( EC:4.1.1.11 )
DET0803	3-methyl-2-oxobutanoate hydroxymethyltransferase( EC:2.1.2.11 )
DET0804	pantoate--beta-alanine ligase( EC:6.3.2.1 )
DET0805	major facilitator family transporter
DET0806	hypothetical protein
DET0811	phytoene dehydrogenase family
DET0812	PAP2 family protein
DET0813	ABC transporter, ATP-binding protein
DET0814	ABC transporter, permease protein
DET0815	FeS assembly ATPase SufC, putative
DET0816	sufB/sufD domain protein
DET0817	ABC transporter, ATP-binding protein( EC:3.6.3.34 )
DET0819	thymidylate synthase, putative( EC:2.1.1.45 )
DET0820	hypothetical protein
DET0821	hypothetical protein
DET0822	hypothetical protein
DET0823	hypothetical protein
DET0824	nitroreductase family protein
DET0825	2-isopropylmalate synthase( EC:2.3.3.13 )
DET0826	3-isopropylmalate dehydrogenase( EC:1.1.1.85 )
DET0827	3-isopropylmalate dehydratase, small subunit( EC:4.2.1.33,EC:4.2.1.35 )
DET0828	3-isopropylmalate dehydratase, large subunit( EC:4.2.1.35,EC:4.2.1.33 )
DET0829	membrane protein, MgtC / SapB family
DET0830	2-isopropylmalate synthase( EC:2.3.3.13 )
DET0831	ketol-acid reductoisomerase( EC:1.1.1.86 )
DET0832	acetolactate synthase, small subunit( EC:2.2.1.6 )
DET0833	acetolactate synthase, large subunit, biosynthetic type( EC:2.2.1.6 )
DET0834	dihydroxy-acid dehydratase( EC:4.2.1.9 )
DET0835	Sua5/YciO/YrdC/YwlC family protein
DET0836	GMP synthase( EC:6.3.5.2 )
DET0837	hypothetical protein
DET0838	phosphoribosylamine--glycine ligase( EC:6.3.4.13 )
DET0839	phosphoribosylaminoimidazole carboxylase, catalytic subunit( EC:5.4.99.18 )
DET0840	adenylosuccinate lyase( EC:4.3.2.2 )
DET0841	phosphoribosylaminoimidazole-succinocarboxamide synthase( EC:6.3.2.6 )
DET0842	imidazoleglycerol-phosphate dehydratase( EC:4.2.1.19 )
DET0843	histidinol-phosphate aminotransferase( EC:2.6.1.9 )
DET0844	histidinol dehydrogenase( EC:1.1.1.23 )
DET0845	ATP phosphoribosyltransferase, putaitve( EC:2.4.2.17 )
DET0846	histidyl-tRNA synthetase, putative( EC:6.1.1.21 )
DET0847	hypothetical protein
DET0848	SPFH domain/band 7 family domain protein
DET0849	biotin--acetyl-CoA-carboxylase ligase( EC:6.3.4.15 )
DET0850	hypothetical protein( EC:6.5.1.1 )
DET0851	sodium extrusion protein NatA, putative
DET0852	sodium extrusion protein NatB, putative
DET0854	hypothetical protein
DET0855	hypothetical protein
DET0856	ABC transporter, permease protein, putative
DET0857	ABC transporter, ATP-binding protein
DET0858	oxygen-independent coproporphyrinogen III oxidase, putative( EC:1.3.99.22 )
DET0859	GTP-binding protein LepA
DET0860	hydrogenase, EchA subunit, putative
DET0861	hydrogenase, EchB subunit, putative
DET0862	hydrogenase, group 4, EchC subunit, putative
DET0863	hydrogenase subunit HymA, putative( EC:1.6.5.3 )
DET0864	hydrogenase subunit HymB, putative( EC:1.6.5.3 )
DET0865	hydrogenase subunit HymC, putative
DET0866	hydrogenase subunit, putative
DET0867	hydrogenase, group 4, EchE subunit, putative
DET0868	hydrogenase, EchF subunit, putative
DET0869	lysyl-tRNA synthetase-related protein( EC:6.1.1.6 )
DET0870	translation elongation factor P
DET0871	transcriptional regulator, MarR family
DET0872	membrane protein, MmpL family
DET0873	DNA-binding protein, putative
DET0874	hypothetical protein
DET0875	reductive dehalogenase anchoring protein, putative
DET0876	reductive dehalogenase, putative
DET0877	hypothetical protein
DET0878	hypothetical protein
DET0879	HNH endonuclease family protein
DET0880	transcriptional regulator, LuxR family
DET0881	hypothetical protein
DET0882	DNA binding protein, excisionase family
DET0883	site-specific recombinase, phage integrase family
DET0884	transcriptional repressor LexA, putative
DET0885	hypothetical protein
DET0886	DNA primase domain protein
DET0887	resolvase domain protein
DET0888	hypothetical protein
DET0889	hypothetical protein
DET0890	hypothetical protein
DET0891	hypothetical protein
DET0892	hypothetical protein
DET0893	hypothetical protein
DET0894	hypothetical protein
DET0895	hypothetical protein
DET0896	hypothetical protein
DET0897	hypothetical protein
DET0898	hypothetical protein
DET0899	hypothetical protein
DET0900	hypothetical protein
DET0901	hypothetical protein
DET0902	hypothetical protein
DET0903	Ser/Thr protein phosphatase family protein
DET0904	hypothetical protein
DET0905	site-specific recombinase, phage integrase family
DET0907	hypothetical protein
DET0908	arsenical pump membrane protein, putative
DET0909	hypothetical protein
DET0910	hypothetical protein
DET0911	aminopeptidase protein( EC:3.4.11.- )
DET0912	hypothetical protein
DET0913	hypothetical protein
DET0914	hypothetical protein
DET0915	hypothetical protein
DET0916	hypothetical protein
DET0917	hypothetical protein
DET0918	hypothetical protein
DET0919	hypothetical protein
DET0920	iron-sulfur cluster-binding protein
DET0921	hypothetical protein
DET0922	twitching mobility protein
DET0923	proton-translocating NADH-quinone oxidoreductase, A subunit( EC:1.6.5.3 )
DET0924	proton-translocating NADH-quinone oxidoreductase, B subunit( EC:1.6.5.3 )
DET0925	proton-translocating NADH-quinone oxidoreductase, C subunit( EC:1.6.5.3 )
DET0926	proton-translocating NADH-quinone oxidoreductase, D subunit( EC:1.6.5.3 )
DET0927	proton-translocating NADH-quinone oxidoreductase, H subunit( EC:1.6.5.3 )
DET0928	proton-translocating NADH-quinone oxidoreductase, I subunit( EC:1.6.5.3 )
DET0929	proton-translocating NADH-quinone oxidoreductase, J subunit( EC:1.6.5.3 )
DET0930	proton-translocating NADH-quinone oxidoreductase, K subunit( EC:1.6.5.3 )
DET0931	proton-translocating NADH-quinone oxidoreductase, L subunit( EC:1.6.5.3 )
DET0932	proton-translocating NADH-quinone oxidoreductase, M subunit( EC:1.6.5.3 )
DET0933	proton-translocating NADH-quinone oxidoreductase, N subunit( EC:1.6.5.3 )
DET0934	hydrolase, TatD family( EC:3.1.21.- )
DET0935	endonuclease III( EC:4.2.99.18 )
DET0936	cobyric acid synthase CobQ( EC:6.3.5.10 )
DET0937	thioesterase family protein
DET0938	high-affinity branched-chain amino acid ABC transporter, ATP-binding protein
DET0939	hypothetical protein
DET0940	AMP-binding enzyme( EC:6.2.1.30 )
DET0941	high-affinity branched chain amino acid ABC transporter, ATP-binding protein
DET0942	lipoprotein, putative
DET0943	lipoprotein, putative
DET0944	high-affinity branched-chain amino acid ABC transporter, permease protein, putative
DET0945	high-affinity branched-chain amino acid ABC transporter, permease protein, putative
DET0946	AMP-binding protein( EC:6.2.1.3 )
DET0947	indolepyruvate ferredoxin oxidoreductase, alpha subunit( EC:1.2.7.8 )
DET0948	indolepyruvate ferredoxin oxidoreductase, beta subunit( EC:1.2.7.8 )
DET0949	CBS domain protein
DET0950	hypothetical protein
DET0951	nifU domain protein
DET0952	hypothetical protein
DET0953	copper-translocating P-type ATPase( EC:3.6.3.4 )
DET0954	Hsp20/alpha crystallin family protein
DET0955	bacterioferritin domain protein
DET0956	superoxide dismutase( EC:1.15.1.1 )
DET0959	Smr domain protein
DET0960	imidazoleglycerol phosphate synthase, cyclase subunit, putative( EC:4.1.3.- )
DET0961	hypothetical protein
DET0962	tRNA modification enzyme, MiaB family
DET0963	3-oxoacyl-[acyl-carrier-protein] synthase II( EC:2.3.1.179 )
DET0964	single-stranded-DNA-specific exonuclease RecJ( EC:3.1.- )
DET0965	hypothetical protein
DET0966	prolipoprotein diacylglyceryl transferase( EC:2.- )
DET0967	ATP-dependent RNA helicase, DEAD/DEAH box family
DET0968	hypothetical protein
DET0969	ribosomal protein S15
DET0970	polyribonucleotide nucleotidyltransferase( EC:2.7.7.8 )
DET0971	dihydrodipicolinate reductase( EC:1.3.1.26 )
DET0972	aspartate-semialdehyde dehydrogenase( EC:1.2.1.11 )
DET0973	dihydrodipicolinate synthase( EC:4.2.1.52 )
DET0974	puromycin N-acetyltransferase, homolog
DET0975	acetyltransferase, GNAT family
DET0976	adenylosuccinate synthetase( EC:6.3.4.4 )
DET0977	CDP-alcohol phosphatidyltransferase family protein( EC:2.7.8.5 )
DET0978	glycosyl transferase, group 1 family protein( EC:2.4.1.57 )
DET0979	myo-inositol-1-phosphate synthase family protein( EC:5.5.1.4 )
DET0980	hypothetical protein
DET0981	tRNA pseudouridine synthase B( EC:5.4.99.25 )
DET0982	ribosome-binding factor A
DET0983	translation initiation factor IF-2
DET0984	hypothetical protein
DET0985	transcription elongation factor NusA
DET0986	Mg chelatase-like protein
DET0987	acetyltransferase, GNAT family
DET0988	acetyltransferase, GNAT family
DET0989	hypothetical protein
DET0990	ribosomal protein L7/L12
DET0991	ribosomal protein L10
DET0992	50S ribosomal protein L1
DET0993	ribosomal protein L11
DET0994	transcription antitermination protein NusG
DET0995	preprotein translocase, SecE subunit
DET0996	ribosomal protein L33
DET0997	translation elongation factor Tu
DET1001	hypothetical protein
DET1002	glycosyl transferase, group 1 family protein
DET1003	hypothetical protein
DET1004	hypothetical protein
DET1005	transcriptional regulator, ArsR family
DET1006	permease, putative
DET1007	redox-active disulfide protein 2
DET1008	hypothetical protein
DET1009	iron-sulfur cluster-binding protein
DET1010	hypothetical protein
DET1011	hypothetical protein
DET1012	hypothetical protein
DET1013	hypothetical protein
DET1014	ACT domain protein
DET1015	phenylacetate-CoA ligase( EC:6.2.1.30 )
DET1016	sensory box sensor histidine kinase/response regulator
DET1017	hypothetical protein
DET1018	hypothetical protein
DET1021	hypothetical protein
DET1022	hypothetical protein
DET1025	ribonuclease III( EC:3.1.26.3 )
DET1026	hypothetical protein
DET1027	acylphosphatase, putative( EC:3.6.1.7 )
DET1028	hypothetical protein
DET1029	hypothetical protein
DET1030	cytosol aminopeptidase family protein( EC:3.4.11.1 )
DET1031	hypothetical protein
DET1032	degV family protein
DET1033	long-chain-fatty-acid--CoA ligase, putative( EC:6.2.1.3 )
DET1034	hypothetical protein
DET1035	tryptophan synthase subunit beta( EC:4.2.1.20 )
DET1036	serine protease, DegP/HtrA family
DET1037	serine protease, DegP/HtrA family
DET1038	isoleucyl-tRNA synthetase( EC:6.1.1.5 )
DET1039	SpoIIIJ-associated protein Jag, putative
DET1040	inner membrane protein, 60 kDa
DET1041	PQQ enzyme repeat domain protein
DET1042	ribonuclease P protein component( EC:3.1.26.5 )
DET1043	ribosomal protein L34
DET1044	ribosomal protein S18
DET1045	single-strand binding protein
DET1046	ribosomal protein S6
DET1048	hypothetical protein
DET1049	HD domain protein
DET1050	hypothetical protein
DET1051	hypothetical protein
DET1052	endoribonuclease L-PSP, putative
DET1053	hypothetical protein
DET1054	GTPase domain, tubulin/FtsZ family protein
DET1055	DNA repair protein RecN
DET1056	hypothetical protein
DET1057	hypothetical protein
DET1058	DNA-binding response regulator
DET1059	sensor histidine kinase( EC:2.7.13.3 )
DET1060	hypothetical protein
DET1061	metallo-beta-lactamase family protein
DET1062	hypothetical protein
DET1063	DNA-binding response regulator, LuxR family
DET1064	sensory box sensor histidine kinase
DET1065	RNA methyltransferase, TrmA family
DET1066	hypothetical protein
DET1067	site-specific recombinase, phage integrase family
DET1068	site-specific recombinase, phage integrase family, truncation
DET1069	site-specific recombinase, phage integrase family
DET1070	endolysin, putative
DET1071	holin
DET1072	hypothetical protein
DET1073	hypothetical protein
DET1074	hypothetical protein
DET1075	hypothetical protein
DET1076	hypothetical protein
DET1077	hypothetical protein
DET1078	tail tape measure protein, TP901 family
DET1079	hypothetical protein
DET1080	major tail protein, phi13 family
DET1081	hypothetical protein
DET1082	hypothetical protein
DET1083	head-tail adaptor, putative
DET1084	DNA packaging protein, putative
DET1085	major capsid protein, HK97 family
DET1086	ATP-dependent Clp protease, proteolytic subunit ClpP, putative( EC:3.4.21.92 )
DET1087	portal protein, HK97 family, putative
DET1088	terminase, large subunit, putative
DET1089	virulence-related protein
DET1090	hypothetical protein
DET1091	virulence-related protein
DET1092	DNA methylase
DET1093	hypothetical protein
DET1094	HNH endonuclease domain protein
DET1095	hypothetical protein
DET1096	SNF2 domain protein
DET1097	hypothetical protein
DET1098	virulence-associated protein E, putative
DET1099	hypothetical protein
DET1100	DNA-dependent DNA polymerase, family A( EC:2.7.7.7 )
DET1101	hypothetical protein
DET1102	hypothetical protein
DET1103	hypothetical protein
DET1104	hypothetical protein
DET1105	hypothetical protein
DET1106	hypothetical protein
DET1107	hypothetical protein
DET1108	hypothetical protein
DET1109	helicase domain/SNF2 family domain protein
DET1110	hypothetical protein
DET1111	ATP-binding protein, putative
DET1112	type III restriction-modification system, methylase subunit( EC:2.1.1.72 )
DET1113	hypothetical protein
DET1114	type III restriction-modification system, restriction endonuclease subunit( EC:3.1.21.5 )
DET1115	type II restriction endonuclease, putative
DET1116	sugar fermentation stimulation protein, putative
DET1117	hypothetical protein
DET1118	acetyltransferase, GNAT family
DET1119	hypothetical protein
DET1120	septum formation protein MaF
DET1121	hypothetical protein
DET1122	glutamine-dependent NAD(+) synthetase( EC:6.3.5.1 )
DET1123	glutamine synthetase, type I( EC:6.3.1.2 )
DET1124	nitrogen regulatory protein P-II
DET1125	ammonium transporter
DET1126	transcriptional regulator
DET1127	hypothetical protein
DET1128	glutamate synthase, alpha subunit, putative
DET1129	imidazoleglycerol phosphate synthase, cyclase subunit( EC:4.1.3.- )
DET1130	glutamine amidotransferase, class II
DET1131	pyridine nucleotide-disulfide oxidoreductase family protein
DET1132	imidazole glycerol phosphate synthase, glutamine amidotransferase subunit( EC:2.4.2.- )
DET1133	iron-sulfur cluster-binding protein
DET1134	hypothetical protein
DET1135	cysteine synthase A( EC:2.5.1.47 )
DET1136	hypothetical protein
DET1137	radical SAM domain protein
DET1138	cobalamin biosynthesis protein CobD( EC:6.3.1.10 )
DET1139	cob(I)alamin adenosyltransferase( EC:2.5.1.17 )
DET1140	carbon-nitrogen hydrolase family protein( EC:3.5.1.53 )
DET1141	glycosyl transferase/polysaccharide deacetylase family protein
DET1142	hypothetical protein
DET1143	hypothetical protein
DET1144	DNA-binding response regulator
DET1146	hypothetical protein
DET1147	transcriptional regulator, Fur family
DET1148	nitrogenase cofactor biosynthesis protein NifB, putative
DET1149	acetyltransferase, GNAT family
DET1150	ferredoxin, 2Fe-2S
DET1151	dinitrogenase iron-molybdenum cofactor NifB/Y/X family protein
DET1152	nitrogenase molybdenum-iron protein, beta subunit, putative
DET1153	nitrogenase MoFe cofactor biosynthesis protein NifE
DET1154	nitrogenase molybdenum-iron protein, beta subunit( EC:1.18.6.1 )
DET1155	nitrogenase molybdenum-iron protein alpha chain( EC:1.18.6.1 )
DET1156	nitrogen regulatory protein P-II
DET1157	nitrogen regulatory protein P-II
DET1158	nitrogenase iron protein( EC:1.18.6.1 )
DET1159	molybdenum ABC transporter, ATP-binding protein( EC:3.6.3.29 )
DET1160	molybdenum ABC transporter, permease protein
DET1161	molybdenum ABC transporter, periplasmic molybdate-binding protein
DET1162	transcriptional regulator, putative
DET1163	transcriptional regulator, MarR family
DET1164	iron-sulfur cluster-binding protein
DET1165	hypothetical protein
DET1166	hypothetical protein
DET1167	hypothetical protein
DET1168	hypothetical protein
DET1169	hypothetical protein
DET1170	reductive dehalogenase anchoring protein, putative
DET1171	reductive dehalogenase, putative
DET1172	transcriptional regulator, MarR family
DET1173	fwdE family protein( EC:1.2.99.5 )
DET1174	Fec-type ABC transporter, periplasmic iron-binding protein
DET1175	Fec-type ABC transporter, permease protein
DET1176	Fec-type ABC transporter, ATP-binding protein( EC:3.6.3.34 )
DET1177	hypothetical protein
DET1178	transcriptional regulator, MarR family
DET1179	ABC transporter, ATP-binding/permease protein
DET1180	ABC transporter, ATP-binding/permease protein
DET1181	hypothetical protein
DET1182	hypothetical protein
DET1184	BioY family protein
DET1185	hypothetical protein
DET1186	hypothetical protein
DET1187	6,7-dimethyl-8-ribityllumazine synthase( EC:2.5.1.78 )
DET1188	3,4-dihydroxy-2-butanone 4-phosphate synthase/GTP cyclohydrolase II( EC:3.5.4.25,EC:4.1.99.12,EC:4.1.99.12,EC:3.5.4.25 )
DET1189	riboflavin synthase subunit alpha( EC:2.5.1.9 )
DET1190	riboflavin biosynthesis protein RibD( EC:3.5.4.26,EC:1.1.1.193 )
DET1191	lipoprotein, putative
DET1192	signal peptidase I( EC:3.4.21.89 )
DET1193	orotate phosphoribosyltransferase( EC:2.4.2.10 )
DET1194	hypothetical protein
DET1195	DNA mismatch repair protein, MutL/HexB family
DET1196	ATP-dependent DNA helicase PcrA( EC:3.6.4.12 )
DET1197	hypothetical protein
DET1198	pyrimidine regulatory protein PyrR( EC:2.4.2.9 )
DET1199	aspartate carbamoyltransferase( EC:2.1.3.2 )
DET1200	dihydroorotase( EC:3.5.2.3 )
DET1201	carbamoyl-phosphate synthase small subunit( EC:6.3.5.5 )
DET1202	carbamoyl-phosphate synthase, large subunit( EC:6.3.5.5 )
DET1203	dihydroorotate dehydrogenase, electron transfer subunit
DET1204	GTP cyclohydrolase I( EC:3.5.4.16 )
DET1205	threonine synthase( EC:4.2.3.1 )
DET1206	homoserine dehydrogenase( EC:1.1.1.3 )
DET1207	protein export protein, putative
DET1208	nucleotidyltransferase family protein( EC:2.7.7.13 )
DET1209	acetyl-CoA synthetase( EC:6.2.1.1 )
DET1210	peptide chain release factor 1
DET1211	modification methylase, HemK family( EC:2.1.1.- )
DET1212	translation elongation factor G
DET1213	hypothetical protein
DET1214	hypothetical protein
DET1215	tyrosine recombinase XerD
DET1216	excinuclease ABC, C subunit
DET1217	acetyltransferase, GNAT family( EC:2.3.1.- )
DET1218	HAD-superfamily hydrolase, subfamily IIB
DET1219	DNA mismatch repair protein
DET1220	hypothetical protein
DET1221	hypothetical protein
DET1222	hypothetical protein
DET1223	fumarylacetoacetate hydrolase family protein
DET1224	cob(I)alamin adenosyltransferase( EC:2.5.1.17 )
DET1225	hypothetical protein( EC:3.1.3.11,EC:4.1.2.13 )
DET1226	non-canonical purine NTP pyrophosphatase, RdgB/HAM1 family( EC:3.6.1.15 )
DET1227	DNA polymerase III, beta subunit( EC:2.7.7.7 )
DET1228	hypothetical protein
DET1229	hypothetical protein
DET1230	hypothetical protein
DET1231	DNA-binding response regulator
DET1232	sensor histidine kinase
DET1233	DNA-binding response regulator
DET1234	hypothetical protein
DET1235	hypothetical protein
DET1236	hypothetical protein
DET1237	formyltetrahydrofolate deformylase( EC:3.5.1.10 )
DET1238	lipoprotein, putative
DET1239	hypothetical protein
DET1240	peptidyl-prolyl cis-trans isomerase, cyclophilin-type( EC:5.2.1.8 )
DET1241	peptide methionine sulfoxide reductase MsrA( EC:1.8.4.11 )
DET1243	hypothetical protein
DET1244	NADPH-dependent FMN reductase
DET1245	TfoX domain protein
DET1246	hypothetical protein
DET1247	transcription regulator, ArsR family
DET1248	hypothetical protein
DET1249	hypothetical protein
DET1250	hypothetical protein
DET1251	NADPH-dependent FMN reductase
DET1252	hypothetical protein
DET1253	hypothetical protein
DET1254	hypothetical protein
DET1255	twitching mobility protein
DET1256	bifunctional ornithine acetyltransferase/N-acetylglutamate synthase protein( EC:2.3.1.35,EC:2.3.1.1 )
DET1257	acetylglutamate kinase( EC:2.7.2.-,EC:2.7.2.8 )
DET1258	acetylornithine aminotransferase( EC:2.6.1.11 )
DET1259	hypothetical protein
DET1260	argininosuccinate synthase( EC:6.3.4.5 )
DET1261	argininosuccinate lyase( EC:4.3.2.1 )
DET1262	ribosomal protein L28
DET1263	DAK2 domain protein
DET1264	degV family protein
DET1265	degV family protein
DET1266	degV family protein
DET1267	degV family protein
DET1268	ATP-dependent DNA helicase RecG( EC:3.6.4.12 )
DET1269	HNH endonuclease domain protein
DET1270	arginyl-tRNA synthetase( EC:6.1.1.19 )
DET1271	hypothetical protein
DET1272	enoyl-(acyl-carrier-protein) reductase, putative( EC:1.3.1.9 )
DET1273	hypothetical protein
DET1274	hypothetical protein
DET1275	ribosomal protein L32
DET1276	malonyl CoA-acyl carrier protein transacylase( EC:2.3.1.39 )
DET1277	3-oxoacyl-acyl carrier protein reductase( EC:1.1.1.100 )
DET1278	N utilization substance protein B
DET1279	acyl carrier protein
DET1280	radical SAM/B12 binding domain protein
DET1281	transcription-repair coupling factor( EC:3.6.4.- )
DET1282	gamma-glutamyl kinase( EC:2.7.2.11 )
DET1283	hypothetical protein
DET1284	hypothetical protein
DET1285	serine protease, DegP/HtrA family
DET1286	serine protease, DegP/HtrA family
DET1287	transcriptional regulator, MerR family
DET1288	gamma-glutamyl phosphate reductase( EC:1.2.1.41 )
DET1289	ribonuclease PH( EC:2.7.7.56 )
DET1290	NUDIX domain protein
DET1291	competence/damage-inducible protein CinA C-terminal domain protein
DET1292	hypothetical protein
DET1293	sensory box sensor histidine kinase
DET1294	DNA-binding response regulator
DET1295	hypothetical protein
DET1296	hypothetical protein
DET1297	hypothetical protein
DET1298	GTP-binding protein TypA
DET1299	major facilitator family transporter
DET1300	universal stress protein family
DET1301	ISDet4, transposase
DET1302	hypothetical protein
DET1303	fasciclin domain protein
DET1304	hypothetical protein
DET1305	hypothetical protein
DET1306	hypothetical protein
DET1307	hypothetical protein
DET1308	hydrolase, alpha/beta fold family
DET1309	ATPase, AAA family
DET1310	hypothetical protein
DET1311	hypothetical protein
DET1312	hypothetical protein
DET1313	protein of unknown function /conserved hypothetical protein TIGR00296
DET1314	radical SAM domain protein( EC:1.97.1.4 )
DET1315	hypothetical protein
DET1317	hypothetical protein
DET1318	hypothetical protein
DET1319	hypothetical protein
DET1320	hypothetical protein
DET1321	acetyltransferase, GNAT family
DET1322	hypothetical protein
DET1323	dephospho-CoA kinase( EC:2.7.1.24 )
DET1324	hypothetical protein( EC:1.6.5.3,EC:1.6.99.3 )
DET1325	ribosomal protein L21
DET1326	50S ribosomal protein L27
DET1327	ribosomal protein L31
DET1328	hypothetical protein
DET1329	phosphoribosyl-AMP cyclohydrolase( EC:3.5.4.19 )
DET1330	acetyltransferase, GNAT family
DET1331	phosphoribosylformimino-5-aminoimidazole carboxamide ribotide isomerase( EC:5.3.1.16 )
DET1332	hypothetical protein
DET1333	hypothetical protein
DET1334	glutamyl-tRNA(gln) amidotransferase, C subunit( EC:6.3.5.7,EC:6.3.5.6 )
DET1335	glutamyl-tRNA(Gln) amidotransferase, A subunit( EC:6.3.5.7,EC:6.3.5.6 )
DET1336	hypothetical protein
DET1337	hypothetical protein
DET1338	DNA-binding protein
DET1339	ABC transporter, ATP-binding protein
DET1340	ABC transporter, permease protein, putative
DET1341	transcriptional regulator, AsnC family
DET1342	aspartate aminotransferase( EC:2.6.1.- )
DET1343	tryptophanyl-tRNA synthetase( EC:6.1.1.2 )
DET1344	hydroxymethylbutenyl pyrophosphate reductase( EC:1.17.1.2 )
DET1345	tagatose 1,6-diphosphate aldolase( EC:4.1.2.40 )
DET1346	carbohydrate kinase, PfkB family( EC:2.7.1.56 )
DET1347	hypothetical protein
DET1348	RNA polymerase sigma-70 factor, ECF subfamily
DET1349	DNA-binding protein, excisionase family
DET1350	DNA-binding response regulator, LuxR family
DET1351	type II secretion system protein GspE
DET1352	pilin biogenesis protein, putative
DET1353	type II secretion system protein, GspI/GspJ family
DET1354	type II secretion system protein, putative
DET1355	hypothetical protein
DET1356	hypothetical protein
DET1357	hypothetical protein
DET1358	type IV pilus assembly family protein
DET1359	twitching mobility protein
DET1360	general secretion family protein
DET1361	hypothetical protein
DET1362	type IV prepilin leader peptidase family protein( EC:2.1.1.-,EC:3.4.23.43 )
DET1363	mannosyl-3-phosphoglycerate synthase/mannosyl-3-phosphoglycerate phosphatase( EC:2.4.1.217 )
DET1364	hypothetical protein
DET1365	glutamyl-tRNA synthetase( EC:6.1.1.17 )
DET1366	hypothetical protein
DET1367	hypothetical protein
DET1368	radical SAM domain protein( EC:1.97.1.4 )
DET1369	hypothetical protein
DET1370	conserved hypothetical protein TIGR00043
DET1371	NADPH-dependent FMN reductase
DET1372	dihydroorotate dehydrogenase( EC:1.3.98.1 )
DET1373	dnaK suppressor protein, putative
DET1374	lipoprotein signal peptidase( EC:3.4.23.36 )
DET1375	ribosomal large subunit pseudouridine synthase, RluD subfamily( EC:5.4.99.23 )
DET1376	hypothetical protein
DET1377	hypothetical protein
DET1378	hypothetical protein
DET1379	auxin-responsive GH3 protein homolog, putative
DET1380	hypothetical protein
DET1381	GGDEF domain/HD domain protein
DET1382	nicotinate-nucleotide pyrophosphorylase( EC:2.4.2.19 )
DET1384	preprotein translocase, YajC subunit
DET1385	tRNA-i(6)A37 thiotransferase enzyme MiaB
DET1386	hypothetical protein
DET1387	hypothetical protein
DET1389	formamidopyrimidine-DNA glycosylase( EC:4.2.99.18,EC:3.2.2.23 )
DET1390	PAP2 family protein
DET1391	DNA-directed DNA polymerase I( EC:2.7.7.7 )
DET1392	rhodanese-like domain protein
DET1393	hypothetical protein
DET1394	ornithine carbamoyltransferase( EC:2.1.3.3 )
DET1395	GTP-binding protein
DET1396	conserved hypothetical protein TIGR00023( EC:2.3.1.15 )
DET1397	glycerol-3-phosphate dehydrogenase, NAD-dependent( EC:1.1.1.94 )
DET1398	co-chaperone protein DnaJ
DET1399	chaperone protein DnaK
DET1400	co-chaperone protein GrpE
DET1401	heat-inducible transcription repressor HrcA
DET1402	hypothetical protein
DET1403	hypothetical protein
DET1404	conserved hypothetical protein, truncation
DET1405	hypothetical protein
DET1406	hypothetical protein
DET1407	BNR/Asp-box repeat domain protein
DET1409	transaldolase( EC:2.2.1.2 )
DET1410	CTP synthetase( EC:6.3.4.2 )
DET1411	DnaJ family protein
DET1412	HspR protein, putative
DET1413	chaperone ClpB
DET1414	hypothetical protein
DET1415	amidophosphoribosyltransferase( EC:2.4.2.14 )
DET1416	phosphoribosylaminoimidazole synthetase( EC:6.3.3.1 )
DET1417	phosphoribosylaminoimidazolecarboxamide formyltransferase/IMP cyclohydrolase( EC:2.1.2.3,EC:3.5.4.10 )
DET1418	nicotinate phosphoribosyltransferase( EC:2.4.2.11 )
DET1419	transcriptional regulator, AbrB family
DET1420	methyltransferase, UbiE/COQ5 family
DET1421	PP-loop family protein( EC:6.3.4.- )
DET1422	phosphoglycerate mutase family protein( EC:5.4.2.1 )
DET1423	peptidase, M48 family( EC:3.4.24.84 )
DET1424	hypothetical protein
DET1425	hypothetical protein
DET1426	O-sialoglycoprotein endopeptidase( EC:3.4.24.57 )
DET1427	chaperonin GroES
DET1428	co-chaperonin GroEL
DET1429	peptidase, M16 family
DET1430	hydrogenase nickel insertion protein HypA
DET1431	hydrogenase accessory protein HypB
DET1432	[NiFe] hydrogenase maturation protein HypF
DET1433	hydrogenase assembly chaperone HypC/HupF
DET1434	hydrogenase expression/formation protein HypD
DET1435	hydrogenase expression/formation protein HypE
DET1436	transcription regulator, TetR family
DET1437	hypothetical protein
DET1438	hypothetical protein
DET1443	hypothetical protein
DET1445	hypothetical protein( EC:2.3.1.15 )
DET1446	excisionase family DNA binding protein
DET1447	hypothetical protein
DET1448	hypothetical protein
DET1449	membrane protein, MarC family
DET1450	hypothetical protein
DET1451	hypothetical protein
DET1452	hypothetical protein
DET1453	hypothetical protein
DET1454	ribosomal 5S rRNA E-loop binding protein Ctc/L25/TL5
DET1455	hypothetical protein
DET1456	2'-5' RNA ligase family protein( EC:6.5.1.- )
DET1457	hypothetical protein
DET1458	comF family protein, putative
DET1459	ribosomal subunit interface protein, putative
DET1460	methylated-DNA--protein-cysteine methyltransferase( EC:2.1.1.63 )
DET1461	lipoprotein, putative
DET1462	DNA repair protein, RadC family
DET1463	hypothetical protein
DET1464	DNA polymerase III, alpha subunit( EC:2.7.7.7 )
DET1465	integral membrane protein TIGR01906
DET1466	hypothetical protein
DET1467	hypothetical protein
DET1468	hypothetical protein
DET1472	NHL/RHS/YD repeat protein
DET1473	hypothetical protein
DET1474	site-specific recombinase, phage integrase family
DET1475	hypothetical protein
DET1476	DNA binding domain, excisionase family
DET1477	hypothetical protein
DET1478	hypothetical protein
DET1479	hypothetical protein
DET1480	hypothetical protein
DET1481	anthranilate synthase component I( EC:4.1.3.27 )
DET1482	anthranilate synthase component II( EC:4.1.3.27 )
DET1483	anthranilate phosphoribosyltransferase( EC:2.4.2.18 )
DET1484	indole-3-glycerol phosphate synthase( EC:4.1.1.48 )
DET1485	N-(5'phosphoribosyl)anthranilate isomerase( EC:5.3.1.24 )
DET1486	3-deoxy-7-phosphoheptulonate synthase( EC:2.5.1.54 )
DET1487	tryptophan synthase subunit beta( EC:4.2.1.20 )
DET1488	tryptophan synthase, alpha subunit( EC:4.2.1.20 )
DET1489	thymidylate synthase, flavin-dependent( EC:2.1.1.148 )
DET1490	peptide ABC transporter, ATP-binding protein
DET1491	peptide ABC transporter, ATP-binding protein
DET1492	peptide ABC transporter, permease protein
DET1493	peptide ABC transporter, permease protein
DET1494	peptide ABC transporter, periplasmic peptide-binding protein
DET1495	hypothetical protein
DET1496	hypothetical protein
DET1497	hypothetical protein
DET1498	crcB protein, putative
DET1499	hypothetical protein
DET1500	hypothetical protein
DET1501	flavodoxin
DET1502	major facilitator family protein
DET1503	ferrous iron transport protein B, putative
DET1504	ferrous iron transport protein A, putative
DET1505	transcriptional regulator, Fur family
DET1506	SsrA-binding protein
DET1508	ISDet3, transposase orfA
DET1510	hypothetical protein
DET1511	hypothetical protein
DET1512	hypothetical protein
DET1513	ATPase, AAA family protein
DET1514	hypothetical protein
DET1515	hypothetical protein
DET1516	nucleotidyltransferase domain protein
DET1517	hypothetical protein
DET1518	reductive dehalogenase anchoring protein, putative
DET1519	reductive dehalogenase, putative
DET1520	transcriptional regulator, MarR family
DET1521	reductive dehalogenase anchoring protein, putative
DET1522	reductive dehalogenase, putative
DET1523	response regulator
DET1524	DNA binding response regulator
DET1525	transcriptional regulator, putative
DET1526	lipoprotein, putative
DET1527	reductive dehalogenase anchoring protein, putative
DET1528	reductive dehalogenase, putative
DET1529	sensory box protein, putative
DET1530	sensor histidine kinase
DET1531	DNA-binding response regulator, LuxR family
DET1532	dinitrogenase iron-molybdenum cofactor family protein
DET1533	hypothetical protein
DET1534	reductive dehalogenase anchoring protein, putative
DET1535	reductive dehalogenase, putative
DET1536	transcriptional regulator, MarR family
DET1537	reductive dehalogenase anchoring protein, putative
DET1538	reductive dehalogenase, putative
DET1539	sensory box sensor histidine kinase
DET1540	DNA-binding response regulator
DET1541	hypothetical protein
DET1542	hypothetical protein
DET1543	hypothetical protein
DET1544	reductive dehalogenase anchoring protein, putative
DET1545	reductive dehalogenase, putative
DET1546	hypothetical protein
DET1547	prephenate dehydratase( EC:4.2.1.51 )
DET1548	hypothetical protein
DET1549	preprotein translocase, SecG subunit
DET1550	aspartyl/glutamyl-tRNA amidotransferase subunit B( EC:6.3.5.6,EC:6.3.5.7 )
DET1552	resolvase domain protein
DET1553	hypothetical protein
DET1554	hypothetical protein
DET1555	DNA-binding protein
DET1556	hypothetical protein
DET1557	lipoprotein, putative
DET1558	reductive dehalogenase anchoring protein, putative
DET1559	reductive dehalogenase, putative
DET1560	sensory box sensor histidine kinase
DET1561	DNA-binding response regulator, LuxR family
DET1562	hypothetical protein
DET1563	hypothetical protein
DET1564	hypothetical protein
DET1565	iron-sulfur cluster-binding protein
DET1566	transcriptional regulator, MerR family
DET1567	hypothetical protein
DET1568	hypothetical protein
DET1569	hypothetical protein
DET1570	hydrogenase, group 4, HycG subunit, putative
DET1571	hydrogenase, group 4, HycE subunit, putative
DET1572	NADH dehydrogenase subunit N( EC:1.- )
DET1573	hydrogenase subunit, putative( EC:1.- )
DET1574	hydrogenase, HycD subunit, putative
DET1575	NADH dehydrogenase subunit N( EC:1.6.99.5 )
DET1576	methylglyoxal synthase, putative( EC:4.2.3.3 )
DET1577	hypothetical protein
DET1578	hypothetical protein
DET1579	mechanosensitive ion channel family protein
DET1580	transcription regulator, TetR family
DET1581	antioxidant, AhpC/TSA family( EC:1.11.1.15 )
DET1582	hypothetical protein
DET1584	hypothetical protein
DET1585	hypothetical protein
DET1586	lemA family protein
DET1587	peptidase, M28 family( EC:3.4.24.- )
DET1588	serine O-acetyltransferase( EC:2.3.1.30 )
DET1589	divalent cation tolerance protein CutA
DET1590	quinolinate synthetase( EC:2.5.1.72 )
DET1591	methyltransferase, UbiE/COQ5 family
DET1592	AIR synthase domain protein
DET1593	hypothetical protein
DET1595	ApbE/NosX family protein
DET1596	transcriptional regulator, putative
DET1597	hypothetical protein
DET1598	transcriptional regulator, putative
DET1599	Sec-independent protein translocase TatC
DET1600	twin-arginine translocation protein TatB, putative
DET1601	twin-arginine translocation protein, TatA/E family, putative
DET1602	twin-arginine translocation protein, TatA/E family
DET1603	dihydropteroate synthase( EC:2.5.1.15 )
DET1604	2-amino-4-hydroxy-6- hydroxymethyldihydropteridine pyrophosphokinase( EC:2.7.6.3 )
DET1605	6-pyruvoyl tetrahydrobiopterin synthase, putative( EC:4.2.3.12 )
DET1606	RecA
DET1607	regulatory protein RecX
DET1608	KH domain/HDIG domain protein
DET1609	Ser/Thr protein phosphatase family protein
DET1610	PHP domain N-terminal region family protein
DET1611	hypothetical protein
DET1612	DNA repair protein, HhH-GPD family
DET1613	conserved hypothetical protein TIGR00104
DET1614	homocitrate synthase( EC:2.3.3.14 )
DET1615	HIT domain protein
DET1616	transcriptional regulator, AbrB family
DET1617	hypothetical protein
DET1618	hypothetical protein
DET1619	ABC transporter, ATP-binding protein
DET1620	hypothetical protein
DET1621	hypothetical protein
DET1622	hypothetical protein
DET1623	desulforedoxin, putative
DET1624	hypothetical protein
DET1626	N-acetyl-gamma-glutamyl-phosphate reductase( EC:1.2.1.-,EC:1.2.1.38 )
DET1627	sodium/hydrogen exchanger family protein
DET1628	metallo-beta-lactamase family protein
DET1629	radical SAM domain protein
DET1630	DNA gyrase, A subunit( EC:5.99.1.3 )
DET1631	TPR domain protein
DET1632	NifU-like protein
DET1633	aspartate kinase, monofunctional class( EC:2.7.2.4 )
DET1634	hypothetical protein
DET1635	cofactor-independent phosphoglycerate mutase( EC:5.4.2.1 )
DET1637	mazG family protein
DET1638	hypothetical protein
DET1639	ribosomal protein S20
DET1640	LexA repressor( EC:3.4.21.88 )
DET1641	L-fuculose phosphate aldolase( EC:4.1.2.17 )
DET1642	methionyl-tRNA formyltransferase( EC:2.1.2.9 )

## Sheet: Supplemental Table 1. Cluster d
C#	ID	Description	RDase Region	Respiration-Linked
1	DET0156	hypothetical protein	1	0
1	DET0189	methyltransferase, putative	0	0
1	DET0318	reductive dehalogenase, putative	1	0
1	DET0319	reductive dehalogenase anchoring protein, putative	1	0
1	DET0416	hypothetical protein	0	0
1	DET0848	SPFH domain/band 7 family domain protein	0	0
1	DET0980	hypothetical protein	0	0
1	DET1053	hypothetical protein	0	0
1	DET1285	serine protease, DegP/HtrA family	0	0
1	DET1301	ISDet4, transposase	0	0
1	DET1500	hypothetical protein	0	0
2	DET0922	twitching mobility protein	0	0
2	DET1008	hypothetical protein	0	0
2	DET1349	DNA-binding protein, excisionase family	0	0
2	DET1350	DNA-binding response regulator, LuxR family	0	0
2	DET1353	type II secretion system protein, GspI/GspJ family	0	0
3	DET0013	orotidine 5'-phosphate decarboxylase( EC:4.1.1.23 )	0	0
3	DET0022	hypothetical protein	0	0
3	DET0134	hypothetical protein	0	0
3	DET0217	oxidoreductase, aldo/keto reductase family	0	0
3	DET0626	hypothetical protein	0	0
3	DET0640	universal stress protein family	0	0
3	DET0764	hypothetical protein	0	0
3	DET0793	hypothetical protein	0	0
3	DET0842	imidazoleglycerol-phosphate dehydratase( EC:4.2.1.19 )	0	0
3	DET1144	DNA-binding response regulator	0	0
3	DET1222	hypothetical protein	0	0
3	DET1306	hypothetical protein	0	0
4	DET_DernpB1	#N/A	0	0
4	DET_DetmRNA1	#N/A	0	0
4	DET_tRNA.Thr.1	#N/A	0	0
4	DET_tRNA.Thr.3	#N/A	0	0
4	DET0381	iron-sulfur cluster-binding protein, Rieske family	0	0
4	DET1424	hypothetical protein	0	0
4	DET1426	O-sialoglycoprotein endopeptidase( EC:3.4.24.57 )	0	0
4	DET1436	transcription regulator, TetR family	0	0
4	DET1437	hypothetical protein	0	0
4	DET1568	hypothetical protein	0	0
5	DET0036	hypothetical protein	0	0
5	DET0377	30S ribosomal protein S2	0	0
5	DET0412	hypothetical protein	0	0
5	DET0459	hypothetical protein	0	0
5	DET0496	methionine aminopeptidase, type I( EC:3.4.11.18 )	0	0
5	DET0499	30S ribosomal protein S13	0	0
5	DET0500	30S ribosomal protein S11	0	0
5	DET0594	conserved hypothetical protein TIGR00725	0	0
5	DET0724	pyruvic-ferredoxin oxidoreductase, gamma subunit( EC:1.2.7.1 )	0	0
5	DET0725	pyruvic-ferredoxin oxidoreductase, delta subunit( EC:1.2.7.1 )	0	0
5	DET0752	translation initiation factor IF-3	0	0
5	DET0831	ketol-acid reductoisomerase( EC:1.1.1.86 )	0	0
5	DET0832	acetolactate synthase, small subunit( EC:2.2.1.6 )	0	0
5	DET1146	hypothetical protein	0	0
5	DET1209	acetyl-CoA synthetase( EC:6.2.1.1 )	0	0
5	DET1220	hypothetical protein	0	0
5	DET1227	DNA polymerase III, beta subunit( EC:2.7.7.7 )	0	0
5	DET1282	gamma-glutamyl kinase( EC:2.7.2.11 )	0	0
5	DET1296	hypothetical protein	0	0
5	DET1325	ribosomal protein L21	0	0
5	DET1334	glutamyl-tRNA(gln) amidotransferase, C subunit( EC:6.3.5.7,EC:6.3.5.6 )	0	0
5	DET1639	ribosomal protein S20	0	0
6	DET0005	GTP pyrophosphokinase( EC:2.7.6.5 )	0	0
6	DET0030	potassium uptake protein TrkA, putative	0	0
6	DET0047	DNA polymerase III delta subunit-related protein( EC:2.7.7.7 )	0	0
6	DET0050	alanyl-tRNA synthetase( EC:6.1.1.7 )	0	0
6	DET0059	2-C-methyl-D-erythritol 4-phosphate cytidylyltransferase( EC:2.7.7.60 )	0	0
6	DET0218	DNA-binding protein, putative	0	0
6	DET0566	16S rRNA processing protein RimM	0	1
6	DET0921	hypothetical protein	0	0
6	DET0961	hypothetical protein	0	0
6	DET0984	hypothetical protein	0	0
6	DET1195	DNA mismatch repair protein, MutL/HexB family	0	0
6	DET1208	nucleotidyltransferase family protein( EC:2.7.7.13 )	0	0
6	DET1215	tyrosine recombinase XerD	0	0
6	DET1318	hypothetical protein	0	0
6	DET1451	hypothetical protein	0	0
6	DET1550	aspartyl/glutamyl-tRNA amidotransferase subunit B( EC:6.3.5.6,EC:6.3.5.7 )	1	0
7	DET_tRNA.Arg.5	#N/A	0	0
7	DET_tRNA.Cys.1	#N/A	0	0
7	DET_tRNA.Gly.3	#N/A	0	0
7	DET_tRNA.Leu.3	#N/A	0	0
7	DET_tRNA.Phe.1	#N/A	0	0
7	DET_tRNA.Trp.1	#N/A	0	0
7	DET0057	ATP-dependent Clp protease, ATP-binding subunit ClpC	0	0
7	DET0229	hypothetical protein	1	0
7	DET0670	iron-sulfur cluster binding protein	0	0
7	DET1395	GTP-binding protein	0	0
8	DET0132	rhomboid family protein	0	0
8	DET0143	arsenate reductase( EC:1.20.4.1 )	0	0
8	DET0195	hypothetical protein	0	0
8	DET0228	hypothetical protein	0	0
8	DET0609	hypothetical protein	0	0
8	DET0619	cytochrome c-type biogenesis protein CcdA	0	0
8	DET0815	FeS assembly ATPase SufC, putative	0	0
8	DET0911	aminopeptidase protein( EC:3.4.11.- )	0	0
8	DET0966	prolipoprotein diacylglyceryl transferase( EC:2.- )	0	0
8	DET1172	transcriptional regulator, MarR family	1	0
8	DET1230	hypothetical protein	0	0
8	DET1433	hydrogenase assembly chaperone HypC/HupF	0	0
8	DET1458	comF family protein, putative	0	0
8	DET1508	ISDet3, transposase orfA	0	0
8	DET1509	ISDet3, transposase orfA	1	0
8	DET1579	mechanosensitive ion channel family protein	0	0
8	DET1637	mazG family protein	0	0
9	DET0096	feoA family protein	0	0
9	DET0097	iron dependent repressor, putative	0	0
9	DET0137	methylglyoxal synthase( EC:4.2.3.3 )	0	0
9	DET0138	phosphate ABC transporter, phosphate-binding protein	0	0
9	DET0139	phosphate ABC transporter, permease protein	0	0
9	DET0586	hypothetical protein	0	0
9	DET0587	hypothetical protein	0	0
9	DET0588	hypothetical protein	0	0
9	DET0909	hypothetical protein	0	0
9	DET0910	hypothetical protein	0	0
9	DET1179	ABC transporter, ATP-binding/permease protein	0	0
9	DET1248	hypothetical protein	0	0
9	DET1429	peptidase, M16 family	0	0
10	DET_tRNA.Ala.3	#N/A	0	0
10	DET_tRNA.Arg.2	#N/A	0	0
10	DET_tRNA.Arg.3	#N/A	0	0
10	DET_tRNA.Arg.4	#N/A	0	0
10	DET_tRNA.Asn.1	#N/A	0	0
10	DET_tRNA.Ile.1	#N/A	0	0
10	DET_tRNA.Lys.1	#N/A	0	0
10	DET_tRNA.Lys.2	#N/A	0	0
10	DET_tRNA.Met.1	#N/A	0	0
10	DET_tRNA.Met.2	#N/A	0	0
10	DET_tRNA.Pro.1	#N/A	0	0
10	DET_tRNA.Val.3	#N/A	0	0
10	DET0820	hypothetical protein	0	0
11	DET0443	crossover junction endodeoxyribonuclease RuvC( EC:3.1.22.4 )	0	0
11	DET0914	hypothetical protein	0	0
11	DET1399	chaperone protein DnaK	0	0
11	DET1454	ribosomal 5S rRNA E-loop binding protein Ctc/L25/TL5	0	0
11	DET1455	hypothetical protein	0	0
12	DET0112	[Ni/Fe] hydrogenase, iron-sulfur cluster-binding subunit, putative( EC:1.2.1.2 )	0	1
12	DET0117	transcriptional regulator, putative	0	0
12	DET0123	pyridine nucleotide-disulphide oxidoreductase family protein	0	0
12	DET0186	formate dehydrogenase, membrane subunit, putative	0	1
12	DET0191	iron-sulfur cluster-binding protein	0	0
12	DET0369	1-hydroxy-2-methyl-2-(E)-butenyl 4-diphosphate synthase( EC:1.17.7.1 )	0	0
12	DET0419	amino acid ABC transporter, periplasmic amino acid-binding protein	0	0
12	DET0589	GTPase domain, tubulin/FtsZ family protein	0	0
12	DET0590	glyceraldehyde-3-phosphate dehydrogenase, type I( EC:1.2.1.12 )	0	0
12	DET0635	hypothetical protein	0	0
12	DET0636	cell division protein FtsZ	0	0
12	DET0637	cell division protein FtsA	0	0
12	DET0638	hypothetical protein	0	0
12	DET0997	translation elongation factor Tu	0	0
12	DET1054	GTPase domain, tubulin/FtsZ family protein	0	0
12	DET1273	hypothetical protein	0	0
12	DET1501	flavodoxin	0	0
13	DET0345	ribonucleotide-diphosphate reductase alpha subunit( EC:1.17.4.1 )	0	0
13	DET0557	hypothetical protein	0	0
13	DET0567	hypothetical protein	0	0
13	DET0825	2-isopropylmalate synthase( EC:2.3.3.13 )	0	0
13	DET0923	proton-translocating NADH-quinone oxidoreductase, A subunit( EC:1.6.5.3 )	0	0
13	DET0965	hypothetical protein	0	0
13	DET1027	acylphosphatase, putative( EC:3.6.1.7 )	0	0
13	DET1147	transcriptional regulator, Fur family	0	0
13	DET1223	fumarylacetoacetate hydrolase family protein	0	0
13	DET1270	arginyl-tRNA synthetase( EC:6.1.1.19 )	0	0
13	DET1332	hypothetical protein	0	0
13	DET1364	hypothetical protein	0	0
14	DET0038	glutamate synthase (NADPH), homotetrameric( EC:1.4.1.13,EC:1.4.1.14 )	0	0
14	DET0332	protein-export membrane protein SecF	0	0
14	DET0434	translocase	0	0
14	DET0448	3-isopropylmalate dehydratase( EC:4.2.1.35,EC:4.2.1.33 )	0	0
14	DET0453	fumarate hydratase( EC:4.2.1.2 )	0	0
14	DET0513	S-adenosyl-L-homocysteine hydrolase( EC:3.3.1.1 )	0	0
14	DET0517	methylthioadenosine phosphorylase( EC:2.4.2.28 )	0	0
14	DET0518	translation initiation factor, putative, aIF-2BI family( EC:5.3.1.23 )	0	0
14	DET0551	RNA polymerase sigma factor RpoD	0	0
14	DET0554	phosphoenolpyruvate synthase( EC:2.7.9.2 )	0	0
14	DET0568	ribosomal protein S16	0	0
14	DET0583	recombination protein RecR	0	0
14	DET0630	transcriptional regulator, Fur family	0	0
14	DET0643	ribose-5-phosphate isomerase B( EC:5.3.1.6 )	0	0
14	DET0644	transketolase( EC:2.2.1.1 )	0	0
14	DET0659	alpha-ribazole-5-phosphate phosphatase, putative( EC:3.1.3.73 )	0	0
14	DET0766	V-type H(+)-translocating pyrophosphatase( EC:3.6.1.1 )	0	0
14	DET0846	histidyl-tRNA synthetase, putative( EC:6.1.1.21 )	0	0
14	DET0920	iron-sulfur cluster-binding protein	0	0
14	DET0930	proton-translocating NADH-quinone oxidoreductase, K subunit( EC:1.6.5.3 )	0	1
14	DET0963	3-oxoacyl-[acyl-carrier-protein] synthase II( EC:2.3.1.179 )	0	0
14	DET0976	adenylosuccinate synthetase( EC:6.3.4.4 )	0	0
14	DET1055	DNA repair protein RecN	0	0
14	DET1065	RNA methyltransferase, TrmA family	0	0
14	DET1193	orotate phosphoribosyltransferase( EC:2.4.2.10 )	0	0
14	DET1204	GTP cyclohydrolase I( EC:3.5.4.16 )	0	0
14	DET1205	threonine synthase( EC:4.2.3.1 )	0	0
14	DET1206	homoserine dehydrogenase( EC:1.1.1.3 )	0	0
14	DET1207	protein export protein, putative	0	0
14	DET1224	cob(I)alamin adenosyltransferase( EC:2.5.1.17 )	0	0
14	DET1258	acetylornithine aminotransferase( EC:2.6.1.11 )	0	0
14	DET1343	tryptophanyl-tRNA synthetase( EC:6.1.1.2 )	0	0
14	DET1627	sodium/hydrogen exchanger family protein	0	0
15	DET0101	molybdopterin oxidoreductase	0	0
15	DET0193	pyrroline-5-carboxylate reductase( EC:1.5.1.2 )	0	0
15	DET0194	leucyl-tRNA synthetase( EC:6.1.1.4 )	0	0
15	DET0447	acyl CoA biotin-dependant carboxyltransferase( EC:6.4.1.3 )	0	1
15	DET0600	soluble hydrogenase, tritium exchange subunit	0	0
15	DET0647	hypothetical protein	0	0
15	DET0718	DNA processing protein DprA, putative	0	0
15	DET1026	hypothetical protein	0	0
15	DET1192	signal peptidase I( EC:3.4.21.89 )	0	0
15	DET1404	conserved hypothetical protein, truncation	0	0
15	DET1463	hypothetical protein	0	0
16	DET_tRNA.Ala.2	#N/A	0	0
16	DET0002	GTP-binding protein, GTP1/OBG family	0	0
16	DET0044	hypothetical protein	0	0
16	DET0060	2C-methyl-D-erythritol 2,4-cyclodiphosphate synthase( EC:4.6.1.12 )	0	0
16	DET0083	ISDet1, transposase orfA	1	0
16	DET0133	hypothetical protein	0	0
16	DET0142	phosphate transport system regulatory protein PhoU	0	0
16	DET0150	hypothetical protein	0	0
16	DET0179	hypothetical protein	1	0
16	DET0220	hypothetical protein	0	0
16	DET0645	nitroreductase family protein	0	0
16	DET0821	hypothetical protein	0	0
16	DET0835	Sua5/YciO/YrdC/YwlC family protein	0	0
16	DET0916	hypothetical protein	0	0
16	DET1186	hypothetical protein	0	0
16	DET1235	hypothetical protein	0	0
16	DET1242	peptide methionine sulfoxide reductase MsrA( EC:1.8.4.11 )	0	0
16	DET1252	hypothetical protein	0	0
16	DET1287	transcriptional regulator, MerR family	0	0
16	DET1291	competence/damage-inducible protein CinA C-terminal domain protein	0	0
16	DET1321	acetyltransferase, GNAT family	0	0
16	DET1450	hypothetical protein	0	0
16	DET1452	hypothetical protein	0	0
16	DET1467	hypothetical protein	0	0
16	DET1524	DNA binding response regulator	1	0
16	DET1525	transcriptional regulator, putative	1	0
16	DET1529	sensory box protein, putative	1	0
16	DET1531	DNA-binding response regulator, LuxR family	1	0
16	DET1581	antioxidant, AhpC/TSA family( EC:1.11.1.15 )	0	0
16	DET1590	quinolinate synthetase( EC:2.5.1.72 )	0	0
16	DET1616	transcriptional regulator, AbrB family	0	0
16	DET1617	hypothetical protein	0	0
17	DET0017	hypothetical protein	0	0
17	DET0018	hypothetical protein	0	0
17	DET0168	hypothetical protein	1	0
17	DET0956	superoxide dismutase( EC:1.15.1.1 )	0	0
17	DET1312	hypothetical protein	0	0
17	DET1540	DNA-binding response regulator	1	0
17	DET1560	sensory box sensor histidine kinase	1	0
17	DET1582	hypothetical protein	0	0
18	DET0120	acetyl-CoA carboxylase( EC:6.4.1.1 )	0	0
18	DET0399	ubiquinone/menaquinone biosynthesis methlytransferase UbiE, putative( EC:2.1.1.-,EC:2.1.1.163 )	0	0
18	DET0451	malate dehydrogenase, NAD-dependent( EC:1.1.1.37 )	0	0
18	DET0480	ribosomal protein S3	0	0
18	DET0481	50S ribosomal protein L16	0	0
18	DET0482	ribosomal protein L29	0	0
18	DET0488	ribosomal protein S8	0	0
18	DET0489	50S ribosomal protein L6	0	0
18	DET0490	ribosomal protein L18	0	0
18	DET0502	DNA-directed RNA polymerase alpha subunit( EC:2.7.7.6 )	0	0
18	DET0510	phosphoglucomutase/phosphomannomutase family protein( EC:5.4.2.8 )	0	0
18	DET0654	cobalamin biosynthesis protein CobD( EC:6.3.1.10 )	0	0
18	DET0666	acetyl-CoA decarbonylase/synthase complex subunit beta( EC:1.2.7.4,EC:1.2.99.2,EC:2.3.1.169 )	0	0
18	DET0730	[Fe] hydrogenase, HymC subunit, putative	0	1
18	DET0753	threonyl-tRNA synthetase( EC:6.1.1.3 )	0	0
18	DET0805	major facilitator family transporter	0	0
18	DET0844	histidinol dehydrogenase( EC:1.1.1.23 )	0	0
18	DET0986	Mg chelatase-like protein	0	0
18	DET1015	phenylacetate-CoA ligase( EC:6.2.1.30 )	0	0
18	DET1061	metallo-beta-lactamase family protein	0	0
18	DET1336	hypothetical protein	0	0
18	DET1337	hypothetical protein	0	0
18	DET1408	BNR/Asp-box repeat domain protein	0	0
18	DET1610	PHP domain N-terminal region family protein	0	0
19	DET0759	2,3-diketo-5-methylthio-1-phosphopentane phosphatase family protein	0	0
19	DET0770	transcription elongation factor GreA	0	0
19	DET1293	sensory box sensor histidine kinase	0	0
19	DET1392	rhodanese-like domain protein	0	0
19	DET1414	hypothetical protein	0	0
19	DET1415	amidophosphoribosyltransferase( EC:2.4.2.14 )	0	0
19	DET1419	transcriptional regulator, AbrB family	0	0
19	DET1420	methyltransferase, UbiE/COQ5 family	0	0
19	DET1434	hydrogenase expression/formation protein HypD	0	0
19	DET1565	iron-sulfur cluster-binding protein	0	0
20	DET0206	D-glycero-D-manno-heptose 7-phosphate kinase, putative	0	0
20	DET0239	radical SAM domain protein	0	0
20	DET0251	transcriptional repressor LexA, putative	0	0
20	DET0258	hypothetical protein	0	0
20	DET0556	hypothetical protein	0	0
20	DET0824	nitroreductase family protein	0	0
20	DET1070	endolysin, putative	0	0
20	DET1297	hypothetical protein	0	0
20	DET1304	hypothetical protein	0	0
20	DET1385	tRNA-i(6)A37 thiotransferase enzyme MiaB	0	0
20	DET1526	lipoprotein, putative	1	0
20	DET1554	hypothetical protein	1	0
20	DET1578	hypothetical protein	0	0
21	DET0099	mobA family protein	0	0
21	DET0141	phosphate ABC transporter, ATP-binding protein( EC:3.6.3.27 )	0	0
21	DET0171	sensory box sensor histidine kinase	1	0
21	DET0435	ribose-phosphate pyrophosphokinase( EC:2.7.6.1 )	0	0
21	DET0456	MutT/nudix family protein( EC:3.6.1.13 )	0	0
21	DET0457	acetyltransferase, GNAT family( EC:2.3.1.1 )	0	0
21	DET0577	seryl-tRNA synthetase( EC:6.1.1.11 )	0	0
21	DET0582	magnesium and cobalt transport protein CorA	0	0
21	DET0596	DNA ligase, NAD-dependent( EC:6.5.1.2 )	0	0
21	DET0665	acetyl-CoA decarbonylase/synthase complex subunit gamma( EC:2.1.1.- )	0	0
21	DET0667	acetyl-CoA decarbonylase/synthase complex subunit delta	0	0
21	DET0937	thioesterase family protein	0	0
21	DET1352	pilin biogenesis protein, putative	0	0
22	DET0304	response regulator	1	0
22	DET0760	peptide deformylase( EC:3.5.1.88 )	0	0
22	DET1163	transcriptional regulator, MarR family	0	0
22	DET1198	pyrimidine regulatory protein PyrR( EC:2.4.2.9 )	0	0
22	DET1354	type II secretion system protein, putative	0	0
22	DET1480	hypothetical protein	0	0
23	DET0170	DNA-binding response regulator	1	0
23	DET0225	lipoprotein, putative	0	0
23	DET0232	DNA-binding response regulator	1	0
23	DET0325	patatin-like phospholipase family protein	0	0
23	DET0374	ribosome recycling factor	0	0
23	DET0584	hypothetical protein	0	0
23	DET0850	hypothetical protein( EC:6.5.1.1 )	0	0
23	DET0856	ABC transporter, permease protein, putative	0	0
23	DET0925	proton-translocating NADH-quinone oxidoreductase, C subunit( EC:1.6.5.3 )	0	1
23	DET1256	bifunctional ornithine acetyltransferase/N-acetylglutamate synthase protein( EC:2.3.1.35,EC:2.3.1.1 )	0	0
23	DET1403	hypothetical protein	0	0
23	DET1557	lipoprotein, putative	1	0
24	DET0367	inorganic pyrophosphatase( EC:3.6.1.1 )	0	0
24	DET0404	dimethyladenosine transferase( EC:2.1.1.182 )	0	0
24	DET0537	HNH endonuclease domain protein	0	0
24	DET0547	HDIG domain protein	0	0
24	DET0610	hypothetical protein	0	0
24	DET0775	thiamine biosynthesis protein ThiC	0	0
24	DET1052	endoribonuclease L-PSP, putative	0	0
24	DET1132	imidazole glycerol phosphate synthase, glutamine amidotransferase subunit( EC:2.4.2.- )	0	0
24	DET1140	carbon-nitrogen hydrolase family protein( EC:3.5.1.53 )	0	0
24	DET1188	3,4-dihydroxy-2-butanone 4-phosphate synthase/GTP cyclohydrolase II( EC:3.5.4.25,EC:4.1.99.12,EC:4.1.99.12,EC:3.5.4.25 )	0	0
24	DET1294	DNA-binding response regulator	0	0
24	DET1329	phosphoribosyl-AMP cyclohydrolase( EC:3.5.4.19 )	0	0
24	DET1367	hypothetical protein	0	0
25	DET0106	lemA family domain protein	0	0
25	DET0816	sufB/sufD domain protein	0	0
25	DET1199	aspartate carbamoyltransferase( EC:2.1.3.2 )	0	0
25	DET1200	dihydroorotase( EC:3.5.2.3 )	0	0
25	DET1201	carbamoyl-phosphate synthase small subunit( EC:6.3.5.5 )	0	0
25	DET1548	hypothetical protein	1	0
26	DET0125	alcohol dehydrogenase, zinc-containing( EC:1.1.1.14 )	0	0
26	DET0126	anthranilate phosphoribosyltransferase( EC:2.4.2.18 )	0	0
26	DET0183	ATP-dependent RNA helicase, DEAD/DEAH box family	1	0
26	DET0425	hypothetical protein	0	0
26	DET0506	ribosomal protein S9	0	0
26	DET0598	SNO glutamine amidotransferase family( EC:2.6.- )	0	0
26	DET0841	phosphoribosylaminoimidazole-succinocarboxamide synthase( EC:6.3.2.6 )	0	0
26	DET0964	single-stranded-DNA-specific exonuclease RecJ( EC:3.1.- )	0	0
26	DET1108	hypothetical protein	0	0
26	DET1218	HAD-superfamily hydrolase, subfamily IIB	0	0
26	DET1498	crcB protein, putative	0	0
27	DET0078	trichloroethene reductive dehalogenase anchoring protein, putative	1	0
27	DET0079	trichloroethene reductive dehalogenase	1	0
27	DET0320	hypothetical protein	1	0
27	DET0327	hypothetical protein	0	0
27	DET0342	cell division protein FtsA	0	0
27	DET0343	cell division protein FtsZ	0	0
27	DET0352	hypothetical protein	0	0
27	DET0511	hypothetical protein	0	0
27	DET0615	hydrogenase, group 3, VhuA subunit, putative( EC:1.12.99.- )	0	1
27	DET0762	hypothetical protein	0	0
27	DET1064	sensory box sensor histidine kinase	0	0
27	DET1358	type IV pilus assembly family protein	0	0
27	DET1359	twitching mobility protein	0	0
27	DET1372	dihydroorotate dehydrogenase( EC:1.3.98.1 )	0	0
27	DET1381	GGDEF domain/HD domain protein	0	0
27	DET1407	BNR/Asp-box repeat domain protein	0	0
28	DET0041	quinone methlytransferase, UbiE family	0	0
28	DET0042	hypothetical protein	0	0
28	DET0105	degV family protein	0	0
28	DET0536	hypothetical protein	0	0
28	DET0612	histone acetyltransferase, ELP3 family( EC:2.3.1.48 )	0	0
28	DET0616	hydrogenase maturation protease	0	1
28	DET0641	cyclase, putative	0	0
28	DET1002	glycosyl transferase, group 1 family protein	0	0
28	DET1130	glutamine amidotransferase, class II	0	0
28	DET1139	cob(I)alamin adenosyltransferase( EC:2.5.1.17 )	0	0
28	DET1184	BioY family protein	0	0
28	DET1328	hypothetical protein	0	0
28	DET1368	radical SAM domain protein( EC:1.97.1.4 )	0	0
28	DET1398	co-chaperone protein DnaJ	0	0
28	DET1416	phosphoribosylaminoimidazole synthetase( EC:6.3.3.1 )	0	0
28	DET1614	homocitrate synthase( EC:2.3.3.14 )	0	0
29	DET0033	hypothetical protein	0	0
29	DET0037	PyrK family protein	0	0
29	DET0046	GTP-binding protein, putative	0	0
29	DET0184	membrane protein, TerC family	0	0
29	DET0331	cation efflux family protein	0	0
29	DET0438	metallo-beta-lactamase family protein( EC:3.1.- )	0	0
29	DET0473	ribosomal protein S10	0	0
29	DET0497	translation initiation factor IF-1	0	0
29	DET0498	ribosomal protein L36	0	0
29	DET0505	50S ribosomal protein L13	0	0
29	DET0628	radical SAM domain protein( EC:5.4.3.2 )	0	0
29	DET0751	ribosomal protein L35	0	0
29	DET0758	conserved hypothetical protein TIGR00044	0	0
29	DET0870	translation elongation factor P	0	0
29	DET1014	ACT domain protein	0	0
29	DET1043	ribosomal protein L34	0	0
29	DET1190	riboflavin biosynthesis protein RibD( EC:3.5.4.26,EC:1.1.1.193 )	0	0
29	DET1274	hypothetical protein	0	0
29	DET1277	3-oxoacyl-acyl carrier protein reductase( EC:1.1.1.100 )	0	0
29	DET1326	50S ribosomal protein L27	0	0
29	DET1327	ribosomal protein L31	0	0
29	DET1630	DNA gyrase, A subunit( EC:5.99.1.3 )	0	0
29	DET1640	LexA repressor( EC:3.4.21.88 )	0	0
30	DET0073	hypothetical protein	0	0
30	DET0089	radical SAM domain protein	1	0
30	DET0182	hypothetical protein	1	0
30	DET0238	hypothetical protein	0	0
30	DET0303	reductive dehalogenase anchoring protein, putative	1	0
30	DET0311	reductive dehalogenase, putative	1	0
30	DET0317	hypothetical protein	1	0
30	DET1443	hypothetical protein	0	0
31	DET0152	hypothetical protein	0	0
31	DET0188	hypothetical protein	0	1
31	DET0355	hypothetical protein	0	0
31	DET0430	valyl-tRNA synthetase( EC:6.1.1.9 )	0	0
31	DET0535	DNA polymerase III, delta prime subunit( EC:2.7.7.7 )	0	0
31	DET0633	cation ABC transporter, permease protein	0	0
31	DET0780	ribonuclease HII( EC:3.1.26.4 )	0	0
31	DET0798	hypothetical protein	0	0
31	DET1038	isoleucyl-tRNA synthetase( EC:6.1.1.5 )	0	0
31	DET1295	hypothetical protein	0	0
31	DET1389	formamidopyrimidine-DNA glycosylase( EC:4.2.99.18,EC:3.2.2.23 )	0	0
31	DET1461	lipoprotein, putative	0	0
31	DET1634	hypothetical protein	0	0
32	DET0128	cobyrinic acid a,c-diamide synthase( EC:6.3.5.9,EC:6.3.5.11 )	0	0
32	DET0449	isopropylmalate isomerase small subunit( EC:4.2.1.33,EC:4.2.1.35 )	0	0
32	DET0454	fumarate hydratase, beta subunit, putative( EC:4.2.1.2 )	0	0
32	DET0539	dnaD/phage-associated domain protein	0	0
32	DET0593	enolase( EC:4.2.1.11 )	0	0
32	DET0837	hypothetical protein	0	0
32	DET1212	translation elongation factor G	0	0
32	DET1272	enoyl-(acyl-carrier-protein) reductase, putative( EC:1.3.1.9 )	0	0
32	DET1280	radical SAM/B12 binding domain protein	0	0
33	DET0639	hypothetical protein	0	0
33	DET0799	hypothetical protein	0	0
33	DET0847	hypothetical protein	0	0
33	DET0880	transcriptional regulator, LuxR family	1	0
33	DET1005	transcriptional regulator, ArsR family	0	0
33	DET1058	DNA-binding response regulator	0	0
33	DET1060	hypothetical protein	0	0
33	DET1110	hypothetical protein	0	0
33	DET1231	DNA-binding response regulator	0	0
34	DET0048	hypothetical protein	0	0
34	DET0052	queuine tRNA-ribosyltransferase( EC:2.4.2.29 )	0	0
34	DET0201	glycosyl hydrolase domain protein	0	0
34	DET0372	phosphatidate cytidylyltransferase( EC:2.7.7.41 )	0	0
34	DET0424	magnesium and cobalt transport protein, putative	0	0
34	DET0575	hypothetical protein	0	0
34	DET0580	recombination protein RecO	0	0
34	DET0868	hydrogenase, EchF subunit, putative	0	1
34	DET0934	hydrolase, TatD family( EC:3.1.21.- )	0	1
34	DET1030	cytosol aminopeptidase family protein( EC:3.4.11.1 )	0	0
34	DET1031	hypothetical protein	0	0
34	DET1033	long-chain-fatty-acid--CoA ligase, putative( EC:6.2.1.3 )	0	0
34	DET1592	AIR synthase domain protein	0	0
35	DET0624	response regulator	0	0
35	DET0830	2-isopropylmalate synthase( EC:2.3.3.13 )	0	0
35	DET1356	hypothetical protein	0	0
35	DET1365	glutamyl-tRNA synthetase( EC:6.1.1.17 )	0	0
35	DET1556	hypothetical protein	1	0
35	DET1558	reductive dehalogenase anchoring protein, putative	1	0
35	DET1559	reductive dehalogenase, putative	1	0
36	DET0122	hypothetical protein	0	0
36	DET0151	hypothetical protein	0	0
36	DET0469	hypothetical protein	0	0
36	DET0613	hypothetical protein	0	0
36	DET0741	tRNA delta(2)-isopentenylpyrophosphate transferase( EC:2.5.1.75 )	0	0
36	DET0776	methyltransferase GidB( EC:2.1.1.170 )	0	0
36	DET0869	lysyl-tRNA synthetase-related protein( EC:6.1.1.6 )	0	1
36	DET0883	site-specific recombinase, phage integrase family	1	0
36	DET0960	imidazoleglycerol phosphate synthase, cyclase subunit, putative( EC:4.1.3.- )	0	0
36	DET1082	hypothetical protein	0	0
36	DET1098	virulence-associated protein E, putative	0	0
36	DET1104	hypothetical protein	0	0
36	DET1105	hypothetical protein	0	0
36	DET1106	hypothetical protein	0	0
36	DET1107	hypothetical protein	0	0
36	DET1249	hypothetical protein	0	0
36	DET1298	GTP-binding protein TypA	0	0
36	DET1563	hypothetical protein	1	0
36	DET1570	hydrogenase, group 4, HycG subunit, putative	0	0
36	DET1571	hydrogenase, group 4, HycE subunit, putative	0	1
36	DET1572	NADH dehydrogenase subunit N( EC:1.- )	0	1
36	DET1573	hydrogenase subunit, putative( EC:1.- )	0	1
36	DET1574	hydrogenase, HycD subunit, putative	0	1
36	DET1593	hypothetical protein	0	0
37	DET_tRNA.Ala.1	#N/A	0	0
37	DET_tRNA.Asp.1	#N/A	0	0
37	DET_tRNA.Gln.1	#N/A	0	0
37	DET_tRNA.Glu.2	#N/A	0	0
37	DET_tRNA.Gly.1	#N/A	0	0
37	DET_tRNA.His.1	#N/A	0	0
37	DET_tRNA.Leu.4	#N/A	0	0
37	DET_tRNA.Leu.5	#N/A	0	0
37	DET_tRNA.Met.3	#N/A	0	0
37	DET_tRNA.Ser.1	#N/A	0	0
37	DET_tRNA.Ser.2	#N/A	0	0
37	DET_tRNA.Val.1	#N/A	0	0
37	DET_tRNA.Val.2	#N/A	0	0
38	DET0045	redox family protein	0	0
38	DET0064	hypothetical protein	0	0
38	DET0812	PAP2 family protein	0	0
38	DET0949	CBS domain protein	0	0
38	DET1133	iron-sulfur cluster-binding protein	0	0
38	DET1178	transcriptional regulator, MarR family	0	0
38	DET1244	NADPH-dependent FMN reductase	0	0
38	DET1411	DnaJ family protein	0	0
38	DET1412	HspR protein, putative	0	0
38	DET1413	chaperone ClpB	0	0
38	DET1466	hypothetical protein	0	0
38	DET1474	site-specific recombinase, phage integrase family	0	0
38	DET1504	ferrous iron transport protein A, putative	0	0
38	DET1505	transcriptional regulator, Fur family	0	0
38	DET1532	dinitrogenase iron-molybdenum cofactor family protein	1	0
39	DET0027	potassium uptake protein, putative	0	0
39	DET0177	DNA-binding response regulator	1	0
39	DET0178	sensor histidine kinase	1	0
39	DET0351	hypothetical protein	0	0
39	DET0525	hypothetical protein	0	0
39	DET0649	hypothetical protein	0	0
39	DET0779	tRNA (5-methylaminomethyl-2-thiouridylate)-methyltransferase( EC:2.8.1.- )	0	0
39	DET0784	V-type H(+)-translocating pyrophosphatase( EC:3.6.1.1 )	0	0
39	DET0822	hypothetical protein	0	0
39	DET0826	3-isopropylmalate dehydrogenase( EC:1.1.1.85 )	0	0
39	DET1310	hypothetical protein	0	0
39	DET1633	aspartate kinase, monofunctional class( EC:2.7.2.4 )	0	0
40	DET0620	hypothetical protein	0	0
40	DET1173	fwdE family protein( EC:1.2.99.5 )	1	0
40	DET1174	Fec-type ABC transporter, periplasmic iron-binding protein	0	0
40	DET1176	Fec-type ABC transporter, ATP-binding protein( EC:3.6.3.34 )	0	0
40	DET1491	peptide ABC transporter, ATP-binding protein	0	0
40	DET1495	hypothetical protein	0	0
40	DET1569	hypothetical protein	0	0
41	DET0058	DNA repair protein RadA	0	0
41	DET0127	sensory box sensor histidine kinase( EC:2.7.13.3 )	0	0
41	DET0200	hypothetical protein	0	0
41	DET1066	hypothetical protein	0	0
41	DET1319	hypothetical protein	0	0
41	DET1421	PP-loop family protein( EC:6.3.4.- )	0	0
41	DET1422	phosphoglycerate mutase family protein( EC:5.4.2.1 )	0	0
41	DET1562	hypothetical protein	1	0
41	DET1612	DNA repair protein, HhH-GPD family	0	0
42	DET_tRNA.Leu.1	#N/A	0	0
42	DET_tRNA.Ser.3	#N/A	0	0
42	DET0113	hypothetical protein	0	1
42	DET0245	cob(I)alamin adenosyltransferase( EC:2.5.1.17 )	0	0
42	DET0260	hypothetical protein	0	0
42	DET0268	hypothetical protein	0	0
42	DET0529	glucose-1-phosphate thymidylyltransferase( EC:2.7.7.23,EC:2.3.1.157 )	0	0
42	DET0530	glucose-1-phosphate thymidylyltransferase( EC:2.7.7.24 )	0	0
42	DET0534	diaminopimelate decarboxylase( EC:4.1.1.20 )	0	0
42	DET0555	phosphoenolpyruvate synthase( EC:2.7.9.2 )	0	0
42	DET0572	DNA repair protein, RadC family	0	0
42	DET0657	nicotinate-nucleotide-dimethylbenzimidazole phosphoribosyltransferase( EC:2.4.2.21 )	0	0
42	DET0739	aspartate aminotransferase( EC:2.6.1.83 )	0	0
42	DET0767	ATPase, C subunit family protein	0	0
42	DET0823	hypothetical protein	0	0
42	DET0944	high-affinity branched-chain amino acid ABC transporter, permease protein, putative	0	0
42	DET0968	hypothetical protein	0	0
42	DET0985	transcription elongation factor NusA	0	0
42	DET1072	hypothetical protein	0	0
42	DET1085	major capsid protein, HK97 family	0	0
42	DET1092	DNA methylase	0	0
42	DET1189	riboflavin synthase subunit alpha( EC:2.5.1.9 )	0	0
42	DET1330	acetyltransferase, GNAT family	0	0
42	DET1362	type IV prepilin leader peptidase family protein( EC:2.1.1.-,EC:3.4.23.43 )	0	0
42	DET1445	hypothetical protein( EC:2.3.1.15 )	0	0
42	DET1464	DNA polymerase III, alpha subunit( EC:2.7.7.7 )	0	0
42	DET1473	hypothetical protein	0	0
42	DET1475	hypothetical protein	0	0
42	DET1510	hypothetical protein	1	0
42	DET1512	hypothetical protein	1	0
42	DET1537	reductive dehalogenase anchoring protein, putative	1	0
42	DET1541	hypothetical protein	1	0
42	DET1622	hypothetical protein	0	0
42	DET1626	N-acetyl-gamma-glutamyl-phosphate reductase( EC:1.2.1.-,EC:1.2.1.38 )	0	0
43	DET0410	nodulation ATP-binding protein I	0	0
43	DET0427	carbohydrate kinase family protein	0	0
43	DET0428	transcriptional activator, putative( EC:2.7.1.33 )	0	0
43	DET0722	sodium/hydrogen exchanger family protein	0	0
43	DET1120	septum formation protein MaF	0	0
43	DET1383	nicotinate-nucleotide pyrophosphorylase( EC:2.4.2.19 )	0	0
43	DET1642	methionyl-tRNA formyltransferase( EC:2.1.2.9 )	0	0
44	DET0001	chromosomal replication initiator protein DnaA	0	0
44	DET0116	ABC transporter, permease protein, putative	0	0
44	DET0378	phosphoribosylformylglycinamidine synthase I( EC:6.3.5.3 )	0	0
44	DET0401	1,4-dihydroxy-2-naphthoate octaprenyltransferase, putative( EC:2.5.1.-,EC:2.5.1.74 )	0	0
44	DET0414	conserved hypothetical protein TIGR00147	0	0
44	DET0452	hypothetical protein	0	0
44	DET0478	ribosomal protein S19	0	0
44	DET0512	S-adenosylmethionine synthetase( EC:2.5.1.6 )	0	0
44	DET0540	replicative DNA helicase( EC:3.6.4.12 )	0	0
44	DET0559	ATP synthase F0, C subunit( EC:3.6.3.14 )	0	1
44	DET0560	ATP synthase F0, B subunit( EC:3.6.3.14 )	0	1
44	DET0595	peptidyl-tRNA hydrolase( EC:3.1.1.29 )	0	0
44	DET0599	D-3-phosphoglycerate dehydrogenase( EC:1.1.1.95 )	0	0
44	DET0623	ribonucleotide reductase( EC:1.17.4.1 )	0	0
44	DET0650	ABC-type cobalamin/Fe3+-siderophores transport systems, periplasmic binding protein, putative	0	0
44	DET0653	hypothetical protein	0	0
44	DET0710	ATP-dependent Clp protease, proteolytic subunit ClpP( EC:3.4.21.92 )	0	0
44	DET0781	conserved hypothetical protein TIGR00252	0	0
44	DET0836	GMP synthase( EC:6.3.5.2 )	0	0
44	DET0843	histidinol-phosphate aminotransferase( EC:2.6.1.9 )	0	0
44	DET0926	proton-translocating NADH-quinone oxidoreductase, D subunit( EC:1.6.5.3 )	0	1
44	DET0943	lipoprotein, putative	0	0
44	DET0970	polyribonucleotide nucleotidyltransferase( EC:2.7.7.8 )	0	0
44	DET0979	myo-inositol-1-phosphate synthase family protein( EC:5.5.1.4 )	0	0
44	DET0994	transcription antitermination protein NusG	0	0
44	DET1039	SpoIIIJ-associated protein Jag, putative	0	0
44	DET1041	PQQ enzyme repeat domain protein	0	0
44	DET1225	hypothetical protein( EC:3.1.3.11,EC:4.1.2.13 )	0	0
44	DET1283	hypothetical protein	0	0
44	DET1417	phosphoribosylaminoimidazolecarboxamide formyltransferase/IMP cyclohydrolase( EC:2.1.2.3,EC:3.5.4.10 )	0	0
44	DET1428	co-chaperonin GroEL	0	0
44	DET1600	twin-arginine translocation protein TatB, putative	0	0
45	DET0119	oxaloacetate decarboxylase( EC:4.1.1.3 )	0	0
45	DET0344	conserved hypothetical protein TIGR00244	0	0
45	DET0357	hypothetical protein	0	0
45	DET0415	putative deoxyuridine 5'-triphosphate nucleotidohydrolase( EC:3.6.1.23 )	0	0
45	DET0533	HAD-superfamily hydrolase, subfamily IA	0	0
45	DET0834	dihydroxy-acid dehydratase( EC:4.2.1.9 )	0	0
45	DET1317	hypothetical protein	0	0
45	DET1341	transcriptional regulator, AsnC family	0	0
45	DET1489	thymidylate synthase, flavin-dependent( EC:2.1.1.148 )	0	0
45	DET1631	TPR domain protein	0	0
46	DET0394	nucleoside diphosphate kinase( EC:2.7.4.6 )	0	0
46	DET0421	degV family protein	0	0
46	DET0470	30S ribosomal protein S12	0	0
46	DET0471	30S ribosomal protein S7	0	0
46	DET0472	translation elongation factor G	0	0
46	DET0474	ribosomal protein L3	0	0
46	DET0475	50S ribosomal protein L4	0	0
46	DET0479	ribosomal protein L22	0	0
46	DET0485	ribosomal protein L24	0	0
46	DET0486	ribosomal protein L5	0	0
46	DET0487	ribosomal protein S14	0	0
46	DET0491	ribosomal protein S5	0	0
46	DET0492	ribosomal protein L30	0	0
46	DET0494	preprotein translocase SecY	0	0
46	DET0501	30S ribosomal protein S4	0	0
46	DET0503	ribosomal protein L17	0	0
46	DET0562	ATP synthase subunit A( EC:3.6.3.14 )	0	1
46	DET0604	DNA-directed RNA polymerase, beta' subunit( EC:2.7.7.6 )	0	0
46	DET0651	ABC-type cobalamin/Fe3+-siderophores transport systems, permease component	0	0
46	DET0652	ABC-type cobalamin/Fe3+-siderophores transport system, ATP-binding protein( EC:3.6.3.34 )	0	0
46	DET0726	pyruvic-ferredoxin oxidoreductase, alpha subunit( EC:1.2.7.1 )	0	0
46	DET0729	[Fe] hydrogenase, HymB subunit, putative( EC:1.6.5.3 )	0	1
46	DET0936	cobyric acid synthase CobQ( EC:6.3.5.10 )	0	0
46	DET0978	glycosyl transferase, group 1 family protein( EC:2.4.1.57 )	0	0
46	DET0990	ribosomal protein L7/L12	0	0
46	DET0992	50S ribosomal protein L1	0	0
46	DET0993	ribosomal protein L11	0	0
46	DET1040	inner membrane protein, 60 kDa	0	0
46	DET1046	ribosomal protein S6	0	0
46	DET1257	acetylglutamate kinase( EC:2.7.2.-,EC:2.7.2.8 )	0	0
46	DET1260	argininosuccinate synthase( EC:6.3.4.5 )	0	0
46	DET1266	degV family protein	0	0
46	DET1275	ribosomal protein L32	0	0
46	DET1276	malonyl CoA-acyl carrier protein transacylase( EC:2.3.1.39 )	0	0
46	DET1340	ABC transporter, permease protein, putative	0	0
46	DET1543	hypothetical protein	1	0
46	DET1595	ApbE/NosX family protein	0	0
47	DET0163	reductive dehalogenase anchoring protein, putative	1	0
47	DET0164	hypothetical protein	1	0
47	DET0165	ISDet2, transposase orfA	1	0
47	DET0166	ISDet2, transposase orfB	1	0
48	DET0031	hypothetical protein	0	0
48	DET0102	molybdopterin oxidoreductase, membrane subunit, putative( EC:1.2.7.- )	0	1
48	DET0130	response regulator	0	0
48	DET0192	cvpA family protein	0	0
48	DET0368	prolyl-tRNA synthetase( EC:6.1.1.15 )	0	0
48	DET0749	hypoxanthine phosphoribosyltransferase( EC:2.4.2.8 )	0	0
48	DET0769	protease family protein	0	0
48	DET1016	sensory box sensor histidine kinase/response regulator	0	0
48	DET1051	hypothetical protein	0	0
48	DET1307	hypothetical protein	0	0
48	DET1351	type II secretion system protein GspE	0	0
48	DET1357	hypothetical protein	0	0
48	DET1360	general secretion family protein	0	0
48	DET1604	2-amino-4-hydroxy-6- hydroxymethyldihydropteridine pyrophosphokinase( EC:2.7.6.3 )	0	0
48	DET1623	desulforedoxin, putative	0	0
49	DET0085	hypothetical protein	1	0
49	DET0211	glycosyl transferase, group 1 family protein	0	0
49	DET0757	hypothetical protein	0	0
49	DET0817	ABC transporter, ATP-binding protein( EC:3.6.3.34 )	0	0
49	DET0875	reductive dehalogenase anchoring protein, putative	1	0
49	DET1007	redox-active disulfide protein 2	0	0
49	DET1068	site-specific recombinase, phage integrase family, truncation	0	0
49	DET1077	hypothetical protein	0	0
49	DET1081	hypothetical protein	0	0
49	DET1160	molybdenum ABC transporter, permease protein	0	0
49	DET1180	ABC transporter, ATP-binding/permease protein	0	0
49	DET1243	hypothetical protein	0	0
49	DET1453	hypothetical protein	0	0
49	DET1496	hypothetical protein	0	0
49	DET1503	ferrous iron transport protein B, putative	0	0
49	DET1513	ATPase, AAA family protein	1	0
49	DET1523	response regulator	1	0
49	DET1542	hypothetical protein	1	0
49	DET1566	transcriptional regulator, MerR family	0	0
50	DET0091	hypothetical protein	1	0
50	DET0124	hypothetical protein	0	0
50	DET0160	DNA polymerase domain protein	1	0
50	DET0221	L-lysine 2,3-aminomutase, putative/acetyltransferase, GNAT family( EC:5.4.3.2 )	0	0
50	DET0230	TM2 domain protein	1	0
50	DET0370	membrane-associated zinc metalloprotease, putative	0	0
50	DET0408	cation channel family protein	0	0
50	DET0732	mercuric reductase, putative( EC:1.16.1.1 )	0	1
50	DET0881	hypothetical protein	1	0
50	DET1154	nitrogenase molybdenum-iron protein, beta subunit( EC:1.18.6.1 )	0	0
50	DET1232	sensor histidine kinase	0	0
50	DET1394	ornithine carbamoyltransferase( EC:2.1.3.3 )	0	0
50	DET1530	sensor histidine kinase	1	0
50	DET1584	hypothetical protein	0	0
51	DET0531	glucosamine--fructose-6-phosphate aminotransferase, isomerizing( EC:2.6.1.16 )	0	0
51	DET0629	D-ala D-ala ligase( EC:6.3.2.4 )	0	0
51	DET0783	translin family protein	0	0
51	DET0982	ribosome-binding factor A	0	0
51	DET1141	glycosyl transferase/polysaccharide deacetylase family protein	0	0
51	DET1202	carbamoyl-phosphate synthase, large subunit( EC:6.3.5.5 )	0	0
51	DET1203	dihydroorotate dehydrogenase, electron transfer subunit	0	0
51	DET1609	Ser/Thr protein phosphatase family protein	0	0
52	DET_tRNA.Leu.2	#N/A	0	0
52	DET0941	high-affinity branched chain amino acid ABC transporter, ATP-binding protein	0	0
52	DET1219	DNA mismatch repair protein	0	0
52	DET1335	glutamyl-tRNA(Gln) amidotransferase, A subunit( EC:6.3.5.7,EC:6.3.5.6 )	0	0
52	DET1547	prephenate dehydratase( EC:4.2.1.51 )	1	0
53	DET1034	hypothetical protein	0	0
53	DET1035	tryptophan synthase subunit beta( EC:4.2.1.20 )	0	0
53	DET1481	anthranilate synthase component I( EC:4.1.3.27 )	0	0
53	DET1482	anthranilate synthase component II( EC:4.1.3.27 )	0	0
53	DET1483	anthranilate phosphoribosyltransferase( EC:2.4.2.18 )	0	0
53	DET1484	indole-3-glycerol phosphate synthase( EC:4.1.1.48 )	0	0
53	DET1485	N-(5'phosphoribosyl)anthranilate isomerase( EC:5.3.1.24 )	0	0
53	DET1486	3-deoxy-7-phosphoheptulonate synthase( EC:2.5.1.54 )	0	0
53	DET1488	tryptophan synthase, alpha subunit( EC:4.2.1.20 )	0	0
54	DET0185	formate dehydrogenase accessory protein FdhE, putative	0	0
54	DET0371	1-deoxy-D-xylulose 5-phosphate reductoisomerase( EC:1.1.1.267 )	0	0
54	DET0398	ubiquinone/menaquinone biosynthesis methlytransferase UbiE, putative( EC:2.1.1.-,EC:2.1.1.163 )	0	0
54	DET0400	3-dehydroquinate synthase family protein	0	0
54	DET0402	methyltransferase, UbiE/COQ5 family	0	0
54	DET0418	amino acid ABC transporter, permease protein, His/Glu/Gln/Arg/opine family	0	0
54	DET0433	hypothetical protein	0	0
54	DET0461	chorismate mutase/prephenate dehydratase( EC:4.2.1.51,EC:5.4.99.5 )	0	0
54	DET0476	ribosomal protein L23	0	0
54	DET0484	ribosomal protein L14	0	0
54	DET0493	ribosomal protein L15	0	0
54	DET0509	hypothetical protein( EC:5.3.1.8,EC:5.3.1.9 )	0	0
54	DET0516	hypothetical protein	0	0
54	DET0553	deoxyguanosinetriphosphate triphosphohydrolase-like protein( EC:3.1.5.1 )	0	0
54	DET0558	ATP synthase F0, A subunit( EC:3.6.3.14 )	0	0
54	DET0564	ATP synthase subunit B( EC:3.6.3.14 )	0	1
54	DET0565	ATP synthase F1, epsilon subunit( EC:3.6.3.14 )	0	1
54	DET0576	aminotransferase, classes I and II	0	0
54	DET0592	hypothetical protein	0	0
54	DET0715	metallopeptidase, M24 family( EC:3.4.11.9 )	0	0
54	DET0845	ATP phosphoribosyltransferase, putaitve( EC:2.4.2.17 )	0	0
54	DET0928	proton-translocating NADH-quinone oxidoreductase, I subunit( EC:1.6.5.3 )	0	1
54	DET0932	proton-translocating NADH-quinone oxidoreductase, M subunit( EC:1.6.5.3 )	0	1
54	DET0977	CDP-alcohol phosphatidyltransferase family protein( EC:2.7.8.5 )	0	0
54	DET1028	hypothetical protein	0	0
54	DET1137	radical SAM domain protein	0	0
54	DET1226	non-canonical purine NTP pyrophosphatase, RdgB/HAM1 family( EC:3.6.1.15 )	0	0
54	DET1240	peptidyl-prolyl cis-trans isomerase, cyclophilin-type( EC:5.2.1.8 )	0	0
54	DET1263	DAK2 domain protein	0	0
54	DET1264	degV family protein	0	0
54	DET1279	acyl carrier protein	0	0
54	DET1284	hypothetical protein	0	0
54	DET1338	DNA-binding protein	0	0
54	DET1339	ABC transporter, ATP-binding protein	0	0
55	DET0026	potassium uptake protein, putative	0	0
55	DET0098	hypothetical protein	0	0
55	DET0155	resolvase domain protein	0	0
55	DET0328	hypothetical protein	0	0
55	DET0431	sensory box sensor histidine kinase	0	0
55	DET0441	excinuclease ABC subunit B	0	0
55	DET0614	hydrogenase, group 3, VhuG subunit, putative( EC:1.12.99.- )	0	0
55	DET0622	radical SAM domain protein	0	0
55	DET0800	hypothetical protein	0	0
55	DET0851	sodium extrusion protein NatA, putative	0	0
55	DET0973	dihydrodipicolinate synthase( EC:4.2.1.52 )	0	0
55	DET1427	chaperonin GroES	0	0
55	DET1517	hypothetical protein	1	0
56	DET0065	virulence-related protein	0	0
56	DET0082	hypothetical protein	1	0
56	DET0158	hypothetical protein	1	0
56	DET0237	transcriptional regulator, putative	1	0
56	DET0314	hypothetical protein	1	0
56	DET0356	hypothetical protein	0	0
56	DET0362	hypothetical protein	0	0
56	DET0522	hypothetical protein	0	0
56	DET1062	hypothetical protein	0	0
56	DET1165	hypothetical protein	0	0
56	DET1177	hypothetical protein	0	0
56	DET1245	TfoX domain protein	0	0
56	DET1254	hypothetical protein	0	0
56	DET1380	hypothetical protein	0	0
56	DET1514	hypothetical protein	1	0
56	DET1521	reductive dehalogenase anchoring protein, putative	1	0
56	DET1576	methylglyoxal synthase, putative( EC:4.2.3.3 )	0	1
57	DET0095	ferrous iron transport protein B	0	0
57	DET0579	hypothetical protein	0	0
57	DET1083	head-tail adaptor, putative	0	0
57	DET1084	DNA packaging protein, putative	0	0
57	DET1089	virulence-related protein	0	0
57	DET1090	hypothetical protein	0	0
57	DET1097	hypothetical protein	0	0
57	DET1234	hypothetical protein	0	0
57	DET1575	NADH dehydrogenase subunit N( EC:1.6.99.5 )	0	1
58	DET0136	sensory box sensor histidine kinase( EC:2.7.13.3 )	0	0
58	DET0379	phosphoribosylformylglycinamidine synthase II( EC:6.3.5.3 )	0	0
58	DET0388	methionyl-tRNA synthetase( EC:6.1.1.10 )	0	0
58	DET0409	polyA polymerase family protein( EC:2.7.7.19 )	0	0
58	DET0717	DNA topoisomerase I( EC:5.99.1.2 )	0	0
58	DET0789	pseudouridine synthase, RsuA family( EC:5.4.99.22 )	0	0
58	DET0872	membrane protein, MmpL family	0	0
58	DET0962	tRNA modification enzyme, MiaB family	0	0
58	DET0974	puromycin N-acetyltransferase, homolog	0	0
58	DET1121	hypothetical protein	0	0
58	DET1124	nitrogen regulatory protein P-II	0	0
58	DET1502	major facilitator family protein	0	0
58	DET1629	radical SAM domain protein	0	0
59	DET0359	hypothetical protein	0	0
59	DET0395	glycoprotease family protein/hydrolase, beta-phosphoglucomutase family	0	0
59	DET0455	HIT domain protein	0	0
59	DET0462	chorismate synthase( EC:4.2.3.5 )	0	0
59	DET0743	cofactor-independent phosphoglycerate mutase( EC:5.4.2.1 )	0	0
59	DET0794	ABC transporter, ATP-binding protein	0	0
59	DET0938	high-affinity branched-chain amino acid ABC transporter, ATP-binding protein	0	0
59	DET0945	high-affinity branched-chain amino acid ABC transporter, permease protein, putative	0	0
59	DET1142	hypothetical protein	0	0
59	DET1493	peptide ABC transporter, permease protein	0	0
60	DET0246	cobalamin biosynthesis protein CobD( EC:6.3.1.10 )	0	0
60	DET0353	hypothetical protein	0	0
60	DET0393	iojap-like protein	0	0
60	DET0548	DNA-binding protein	0	0
60	DET0597	hypothetical protein	0	0
60	DET0828	3-isopropylmalate dehydratase, large subunit( EC:4.2.1.35,EC:4.2.1.33 )	0	0
60	DET0829	membrane protein, MgtC / SapB family	0	0
60	DET0879	HNH endonuclease family protein	1	0
60	DET1113	hypothetical protein	0	0
60	DET1115	type II restriction endonuclease, putative	0	0
60	DET1118	acetyltransferase, GNAT family	0	0
61	DET1099	hypothetical protein	0	0
61	DET1100	DNA-dependent DNA polymerase, family A( EC:2.7.7.7 )	0	0
61	DET1101	hypothetical protein	0	0
61	DET1102	hypothetical protein	0	0
61	DET1103	hypothetical protein	0	0
62	DET0297	hypothetical protein	1	0
62	DET0298	hypothetical protein	1	0
62	DET0299	transcriptional regulator, Crp/Fnr family	1	0
62	DET0300	DNA-binding response regulator	1	0
62	DET0316	DNA-binding response regulator	1	0
62	DET1017	hypothetical protein	0	0
63	DET0460	prephenate dehydrogenase( EC:1.3.1.12 )	0	0
63	DET0464	shikimate kinase( EC:2.7.1.71 )	0	0
63	DET0465	shikimate 5-dehydrogenase( EC:1.1.1.25 )	0	0
63	DET0466	3-dehydroquinate dehydratase, type I( EC:4.2.1.10 )	0	0
63	DET0467	3-dehydroquinate synthase( EC:4.2.3.4 )	0	0
63	DET0468	3-deoxy-7-phosphoheptulonate synthase( EC:2.5.1.54 )	0	0
64	DET0014	hypothetical protein	0	0
64	DET0023	hypothetical protein	0	0
64	DET0197	hypothetical protein	0	0
64	DET0198	glutaredoxin family protein	0	0
64	DET0219	PBS lyase HEAT-like repeat domain protein	0	0
64	DET0445	holo-(acyl-carrier-protein) synthase( EC:2.7.8.7 )	0	0
64	DET0446	[Fe] hydrogenase, HymA subunit, putative( EC:1.6.5.3 )	0	0
64	DET0527	TldD/PmbA family protein	0	0
64	DET0765	hypothetical protein	0	0
64	DET0802	aspartate 1-decarboxylase precursor( EC:4.1.1.11 )	0	0
64	DET0813	ABC transporter, ATP-binding protein	0	0
64	DET0952	hypothetical protein	0	0
64	DET0954	Hsp20/alpha crystallin family protein	0	0
64	DET0955	bacterioferritin domain protein	0	0
64	DET1049	HD domain protein	0	0
64	DET1057	hypothetical protein	0	0
64	DET1253	hypothetical protein	0	0
64	DET1303	fasciclin domain protein	0	0
64	DET1322	hypothetical protein	0	0
64	DET1324	hypothetical protein( EC:1.6.5.3,EC:1.6.99.3 )	0	0
64	DET1348	RNA polymerase sigma-70 factor, ECF subfamily	0	0
64	DET1355	hypothetical protein	0	0
64	DET1449	membrane protein, MarC family	0	0
64	DET1459	ribosomal subunit interface protein, putative	0	0
64	DET1585	hypothetical protein	0	0
64	DET1589	divalent cation tolerance protein CutA	0	0
65	DET0483	ribosomal protein S17	0	0
65	DET0495	adenylate kinase( EC:2.7.4.3 )	0	0
65	DET0561	ATP synthase F1, delta subunit( EC:3.6.3.14 )	0	1
65	DET0927	proton-translocating NADH-quinone oxidoreductase, H subunit( EC:1.6.5.3 )	0	1
65	DET0929	proton-translocating NADH-quinone oxidoreductase, J subunit( EC:1.6.5.3 )	0	1
65	DET0995	preprotein translocase, SecE subunit	0	0
65	DET1045	single-strand binding protein	0	0
65	DET1187	6,7-dimethyl-8-ribityllumazine synthase( EC:2.5.1.78 )	0	0
65	DET1596	transcriptional regulator, putative	0	0
65	DET1602	twin-arginine translocation protein, TatA/E family	0	0
66	DET0100	hypothetical protein	0	0
66	DET0109	hydrogenase maturation protease( EC:3.4.24.- )	0	0
66	DET0110	[Ni/Fe] hydrogenase, group 1, large subunit, putative( EC:1.12.99.6 )	0	0
66	DET0111	[Ni/Fe] hydrogenase, group 1, small subunit, putative( EC:1.12.99.6 )	0	1
66	DET0145	[Fe] hydrogenase, HymA subunit, putative( EC:1.6.5.3 )	0	0
66	DET0146	[Fe] hydrogenase, HymB subunit, putative( EC:1.6.5.3 )	0	1
66	DET0147	[Fe] hydrogenase, large subunit HymC, putative( EC:1.6.5.3 )	0	1
66	DET0148	[Fe] hydrogenase, HymD subunit, putative	0	1
66	DET0187	formate dehydrogenase, alpha subunit( EC:1.2.1.2 )	0	1
66	DET0436	Serine hydroxymethyltransferase( EC:2.1.2.1 )	0	0
66	DET0648	hypothetical protein	0	0
66	DET0827	3-isopropylmalate dehydratase, small subunit( EC:4.2.1.33,EC:4.2.1.35 )	0	0
66	DET0924	proton-translocating NADH-quinone oxidoreductase, B subunit( EC:1.6.5.3 )	0	1
66	DET0939	hypothetical protein	0	0
66	DET0947	indolepyruvate ferredoxin oxidoreductase, alpha subunit( EC:1.2.7.8 )	0	0
66	DET0972	aspartate-semialdehyde dehydrogenase( EC:1.2.1.11 )	0	0
66	DET0991	ribosomal protein L10	0	0
66	DET1255	twitching mobility protein	0	0
66	DET1549	preprotein translocase, SecG subunit	1	0
67	DET0004	DNA gyrase, B subunit( EC:5.99.1.3 )	0	0
67	DET0056	hypothetical protein	0	0
67	DET0458	inorganic polyphosphate/ATP-NAD kinase, putative( EC:2.7.1.23 )	0	0
67	DET0546	excinuclease ABC, A subunit	0	0
67	DET0603	DNA-directed RNA polymerase, beta subunit( EC:2.7.7.6 )	0	0
67	DET0709	trigger factor	0	0
67	DET0797	acid phosphatase SurE( EC:3.1.3.5 )	0	0
67	DET0983	translation initiation factor IF-2	0	0
67	DET1129	imidazoleglycerol phosphate synthase, cyclase subunit( EC:4.1.3.- )	0	0
67	DET1164	iron-sulfur cluster-binding protein	0	0
67	DET1210	peptide chain release factor 1	0	0
67	DET1281	transcription-repair coupling factor( EC:3.6.4.- )	0	0
67	DET1472	NHL/RHS/YD repeat protein	0	0
67	DET1591	methyltransferase, UbiE/COQ5 family	0	0
67	DET1628	metallo-beta-lactamase family protein	0	0
67	DET1635	cofactor-independent phosphoglycerate mutase( EC:5.4.2.1 )	0	0
68	DET0084	hypothetical protein	1	0
68	DET0092	DNA-binding response regulator, LuxR family	1	0
68	DET0262	hypothetical protein	0	0
68	DET0263	hypothetical protein	0	0
68	DET0302	reductive dehalogenase, putative	1	0
68	DET0550	hypothetical protein	0	0
68	DET1162	transcriptional regulator, putative	0	0
68	DET1290	NUDIX domain protein	0	0
68	DET1479	hypothetical protein	0	0
68	DET1533	hypothetical protein	1	0
69	DET0020	transcriptional regulator, Fur family	0	0
69	DET0035	guanylate kinase( EC:2.7.4.8 )	0	0
69	DET0321	lipoprotein, putative	1	0
69	DET0326	hypothetical protein	0	0
69	DET0411	putative NodJ	0	0
69	DET0477	50S ribosomal protein L2	0	0
69	DET0504	tRNA pseudouridine synthase A( EC:5.4.99.12 )	0	0
69	DET0542	thioredoxin-disulfide reductase( EC:1.8.1.9 )	0	0
69	DET0578	lysyl-tRNA synthetase( EC:6.1.1.6 )	0	0
69	DET0632	cation ABC transporter, ATP-binding protein( EC:3.6.3.- )	0	0
69	DET0660	cobinamide kinase/cobinamide phosphate guanylyltransferase( EC:2.7.1.156,EC:2.7.7.62 )	0	0
69	DET0727	pyruvic-ferredoxin oxidoreductase, beta subunit( EC:1.2.7.1 )	0	0
69	DET0744	phosphoglycerate kinase( EC:2.7.2.3 )	0	0
69	DET0796	S-adenosylmethionine:tRNA ribosyltransferase-isomerase( EC:5.- )	0	0
69	DET1125	ammonium transporter	0	0
69	DET1386	hypothetical protein	0	0
69	DET1494	peptide ABC transporter, periplasmic peptide-binding protein	0	0
70	DET0061	cysteinyl-tRNA synthetase( EC:6.1.1.16 )	0	0
70	DET0403	Ser/Thr protein phosphatase family protein	0	0
70	DET0524	PBS lyase HEAT-like repeat domain protein	0	0
70	DET0953	copper-translocating P-type ATPase( EC:3.6.3.4 )	0	0
70	DET1059	sensor histidine kinase( EC:2.7.13.3 )	0	0
70	DET1313	protein of unknown function /conserved hypothetical protein TIGR00296	0	0
70	DET1346	carbohydrate kinase, PfkB family( EC:2.7.1.56 )	0	0
70	DET1391	DNA-directed DNA polymerase I( EC:2.7.7.7 )	0	0
70	DET1605	6-pyruvoyl tetrahydrobiopterin synthase, putative( EC:4.2.3.12 )	0	0
71	DET0149	hydrolase, alpha/beta fold family( EC:3.1.1.23 )	0	1
71	DET0336	DNA-binding protein, putative	0	0
71	DET0347	hypothetical protein	0	0
71	DET0570	peptide chain release factor 2, programmed frameshift	0	0
71	DET0618	thiol-disulfide oxidoreductase, putative	0	0
71	DET0661	thioredoxin	0	0
71	DET0669	carbon monoxide dehydrogenase nickel-insertion accessory protein	0	0
71	DET0714	translation elongation factor P	0	0
71	DET0918	hypothetical protein	0	0
71	DET0950	hypothetical protein	0	0
71	DET0951	nifU domain protein	0	0
71	DET1003	hypothetical protein	0	0
71	DET1013	hypothetical protein	0	0
71	DET1370	conserved hypothetical protein TIGR00043	0	0
71	DET1430	hydrogenase nickel insertion protein HypA	0	0
71	DET1431	hydrogenase accessory protein HypB	0	0
71	DET1432	[NiFe] hydrogenase maturation protein HypF	0	0
71	DET1468	hypothetical protein	0	0
71	DET1506	SsrA-binding protein	0	0
71	DET1520	transcriptional regulator, MarR family	1	0
71	DET1597	hypothetical protein	0	0
71	DET1603	dihydropteroate synthase( EC:2.5.1.15 )	0	0
71	DET1632	NifU-like protein	0	0
72	DET0333	protein-export membrane protein SecD	0	0
72	DET0426	metallo-beta-lactamase family protein	0	0
72	DET0450	isocitrate dehydrogenase, putative( EC:1.1.1.41 )	0	0
72	DET0514	hypothetical protein	0	0
72	DET0543	fatty acid/phospholipid synthesis protein( EC:2.3.1.15 )	0	0
72	DET0607	hypothetical protein	0	0
72	DET0671	formate--tetrahydrofolate ligase( EC:6.3.4.3 )	0	0
72	DET0737	GTP-binding protein, putative	0	0
72	DET0839	phosphoribosylaminoimidazole carboxylase, catalytic subunit( EC:5.4.99.18 )	0	0
72	DET0933	proton-translocating NADH-quinone oxidoreductase, N subunit( EC:1.6.5.3 )	0	1
72	DET0940	AMP-binding enzyme( EC:6.2.1.30 )	0	0
72	DET0942	lipoprotein, putative	0	0
72	DET1194	hypothetical protein	0	0
72	DET1261	argininosuccinate lyase( EC:4.3.2.1 )	0	0
72	DET1418	nicotinate phosphoribosyltransferase( EC:2.4.2.11 )	0	0
72	DET1435	hydrogenase expression/formation protein HypE	0	0
72	DET1492	peptide ABC transporter, permease protein	0	0
72	DET1611	hypothetical protein	0	0
73	DET0011	DNA polymerase IV, putative( EC:2.7.7.7 )	0	0
73	DET0334	polyA polymerase family protein( EC:2.7.7.19 )	0	0
73	DET0375	uridylate kinase( EC:2.7.4.22 )	0	0
73	DET0389	heptaprenyl diphosphate synthase component II( EC:2.5.1.90 )	0	0
73	DET0397	thiamine-monophosphate kinase( EC:2.7.4.16 )	0	0
73	DET0538	ATP-binding protein, DnaC family	0	0
73	DET0571	hypothetical protein	0	0
73	DET0581	hypothetical protein	0	0
73	DET0602	riboflavin biosynthesis protein RibF( EC:2.7.1.26,EC:2.7.7.2 )	0	0
73	DET0631	cation ABC transporter, periplasmc-binding protein	0	0
73	DET0713	PHP domain protein	0	0
73	DET0742	triosephosphate isomerase( EC:5.3.1.1 )	0	0
73	DET0787	glycyl-tRNA synthetase( EC:6.1.1.14 )	0	0
73	DET0790	phosphoribosyl transferase domain protein	0	0
73	DET0857	ABC transporter, ATP-binding protein	0	0
73	DET0919	hypothetical protein	0	0
73	DET1021	hypothetical protein	0	0
73	DET1127	hypothetical protein	0	0
73	DET1308	hydrolase, alpha/beta fold family	0	0
73	DET1309	ATPase, AAA family	0	0
73	DET1396	conserved hypothetical protein TIGR00023( EC:2.3.1.15 )	0	0
73	DET1409	transaldolase( EC:2.2.1.2 )	0	0
73	DET1515	hypothetical protein	1	0
73	DET1599	Sec-independent protein translocase TatC	0	0
74	DET0161	hypothetical protein	1	0
74	DET0569	endonuclease V( EC:3.1.21.7 )	0	0
74	DET0617	hypothetical protein	0	1
74	DET0777	R3H domain protein	0	0
74	DET1241	peptide methionine sulfoxide reductase MsrA( EC:1.8.4.11 )	0	0
74	DET1314	radical SAM domain protein( EC:1.97.1.4 )	0	0
74	DET1400	co-chaperone protein GrpE	0	0
74	DET1401	heat-inducible transcription repressor HrcA	0	0
74	DET1460	methylated-DNA--protein-cysteine methyltransferase( EC:2.1.1.63 )	0	0
74	DET1580	transcription regulator, TetR family	0	0
74	DET1618	hypothetical protein	0	0
74	DET1619	ABC transporter, ATP-binding protein	0	0
74	DET1620	hypothetical protein	0	0
75	DET_tRNA.Arg.1	#N/A	0	0
75	DET_tRNA.Gly.2	#N/A	0	0
75	DET_tRNA.Thr.2	#N/A	0	0
75	DET0350	ribosomal protein S21	0	0
75	DET0552	DNA primase( EC:2.7.7.- )	0	0
75	DET0721	hypothetical protein	0	0
75	DET0734	hypothetical protein	0	0
75	DET0959	Smr domain protein	0	0
75	DET0988	acetyltransferase, GNAT family	0	0
75	DET1025	ribonuclease III( EC:3.1.26.3 )	0	0
75	DET1217	acetyltransferase, GNAT family( EC:2.3.1.- )	0	0
75	DET1262	ribosomal protein L28	0	0
76	DET0006	histidyl-tRNA synthetase( EC:6.1.1.21 )	0	0
76	DET0034	phosphate transporter	0	0
76	DET0118	DJ-1 family protein	0	0
76	DET0224	ABC transporter, ATP-binding protein	0	0
76	DET0519	ABC transporter, permease protein, putative	0	0
76	DET0708	aspartyl-tRNA synthetase( EC:6.1.1.12 )	0	0
76	DET0711	carbohydrate kinase, PfkB family( EC:2.7.1.15 )	0	0
76	DET0716	tyrosine recombinase XerC	0	0
76	DET0728	[Fe] hydrogenase, HymA subunit, putative( EC:1.6.5.3 )	0	0
76	DET1001	hypothetical protein	0	0
76	DET1196	ATP-dependent DNA helicase PcrA( EC:3.6.4.12 )	0	0
76	DET1462	DNA repair protein, RadC family	0	0
76	DET1608	KH domain/HDIG domain protein	0	0
77	DET0313	hypothetical protein	1	0
77	DET0366	phenylalanyl-tRNA synthetase, beta subunit( EC:6.1.1.20 )	0	0
77	DET0981	tRNA pseudouridine synthase B( EC:5.4.99.25 )	0	0
77	DET1094	HNH endonuclease domain protein	0	0
77	DET1168	hypothetical protein	1	0
77	DET1169	hypothetical protein	1	0
77	DET1171	reductive dehalogenase, putative	1	0
77	DET1366	hypothetical protein	0	0
77	DET1477	hypothetical protein	0	0
77	DET1552	resolvase domain protein	1	0
77	DET1598	transcriptional regulator, putative	0	0
77	DET1607	regulatory protein RecX	0	0
78	DET0040	hypothetical protein	0	0
78	DET0338	50S ribosomal protein L19	0	0
78	DET0396	conserved hypothetical protein TIGR00150	0	0
78	DET0738	hypothetical protein	0	0
78	DET1237	formyltetrahydrofolate deformylase( EC:3.5.1.10 )	0	0
78	DET1251	NADPH-dependent FMN reductase	0	0
78	DET1323	dephospho-CoA kinase( EC:2.7.1.24 )	0	0
78	DET1369	hypothetical protein	0	0
78	DET1457	hypothetical protein	0	0
79	DET0043	hypothetical protein	0	0
79	DET0223	hemolysin, putative	0	0
79	DET0349	GatB/YqeY domain protein	0	0
79	DET0658	cobalamin 5'-phosphate synthase( EC:2.7.8.26 )	0	0
79	DET0750	50S ribosomal protein L20	0	0
79	DET0854	hypothetical protein	0	0
79	DET0969	ribosomal protein S15	0	0
79	DET1042	ribonuclease P protein component( EC:3.1.26.5 )	0	0
79	DET1044	ribosomal protein S18	0	0
79	DET1185	hypothetical protein	0	0
79	DET1376	hypothetical protein	0	0
79	DET1594	hypothetical protein	0	0
80	DET0180	reductive dehalogenase, putative	1	0
80	DET0181	reductive dehalogenase anchoring protein, putative	1	0
80	DET0222	serine protease inhibitor family protein	0	0
80	DET0312	reductive dehalogenase anchoring protein, putative	1	0
80	DET0755	hypothetical protein	0	0
80	DET0778	thymidylate kinase( EC:2.7.4.9 )	0	0
80	DET0855	hypothetical protein	0	0
80	DET0987	acetyltransferase, GNAT family	0	0
80	DET1191	lipoprotein, putative	0	0
80	DET1233	DNA-binding response regulator	0	0
80	DET1250	hypothetical protein	0	0
80	DET1545	reductive dehalogenase, putative	1	0
80	DET1561	DNA-binding response regulator, LuxR family	1	0
80	DET1586	lemA family protein	0	0
80	DET1621	hypothetical protein	0	0
81	DET0028	universal stress protein family	0	0
81	DET0121	hypothetical protein	0	0
81	DET0135	DNA-binding response regulator	0	0
81	DET0354	phage domain protein	0	0
81	DET0363	hypothetical protein	0	0
81	DET0520	daunorubicin resistance ABC transporter, ATP-binding protein, putative	0	0
81	DET0532	phosphatidylethanolamine-binding protein, putative	0	0
81	DET0549	exonuclease SbcC, putative	0	0
81	DET0740	diaminopimelate epimerase( EC:5.1.1.7 )	0	0
81	DET0748	hypothetical protein	0	0
81	DET0792	hypoxanthine phosphoribosyltransferase( EC:2.4.2.8 )	0	0
81	DET0806	hypothetical protein	0	0
81	DET0849	biotin--acetyl-CoA-carboxylase ligase( EC:6.3.4.15 )	0	0
81	DET1333	hypothetical protein	0	0
81	DET1347	hypothetical protein	0	0
81	DET1377	hypothetical protein	0	0
82	DET0007	hypothetical protein	0	0
82	DET0114	ABC transporter, substrate-binding protein, putative	0	1
82	DET0330	histone deacetylase family protein	0	0
82	DET0439	FtsK/SpoIIIE family protein	0	0
82	DET0544	BadF/BadG/BcrA/BcrD ATPase family protein	0	0
82	DET0655	histidinol-phosphate aminotransferase, putative( EC:2.6.1.9 )	0	0
82	DET0795	ABC transporter, permease protein	0	0
82	DET0840	adenylosuccinate lyase( EC:4.3.2.2 )	0	0
82	DET0975	acetyltransferase, GNAT family	0	0
82	DET1134	hypothetical protein	0	0
82	DET1267	degV family protein	0	0
82	DET1315	hypothetical protein	0	0
82	DET1374	lipoprotein signal peptidase( EC:3.4.23.36 )	0	0
82	DET1397	glycerol-3-phosphate dehydrogenase, NAD-dependent( EC:1.1.1.94 )	0	0
82	DET1456	2'-5' RNA ligase family protein( EC:6.5.1.- )	0	0
83	DET0029	Trk system potassium uptake protein, putative	0	0
83	DET0081	hypothetical protein	1	0
83	DET0322	hypothetical protein	1	0
83	DET0337	primosomal protein N'( EC:3.6.4.- )	0	0
83	DET0373	undecaprenyl diphosphate synthase( EC:2.5.1.31 )	0	0
83	DET0376	elongation factor Ts	0	0
83	DET0392	AP endonuclease, family 2 protein( EC:3.1.21.2 )	0	0
83	DET0405	4-diphosphocytidyl-2C-methyl-D-erythritol kinase( EC:2.7.1.148 )	0	0
83	DET0413	cytidine/deoxycytidylate deaminase family protein( EC:3.5.4.12 )	0	0
83	DET0420	hypothetical protein	0	0
83	DET0463	3-phosphoshikimate 1-carboxyvinyltransferase( EC:2.5.1.19 )	0	0
83	DET0515	hypothetical protein	0	0
83	DET0591	hypothetical protein	0	0
83	DET0601	tyrosyl-tRNA synthetase( EC:6.1.1.1 )	0	0
83	DET0608	ribosomal-protein-alanine acetyltransferase( EC:2.3.1.128 )	0	0
83	DET0664	hypothetical protein	0	0
83	DET0745	1-deoxy-D-xylulose-5-phosphate synthase( EC:2.2.1.7 )	0	0
83	DET0785	metallo-beta-lactamase family protein( EC:3.1.2.6 )	0	0
83	DET0786	hypothetical protein	0	0
83	DET0788	nuclease SbcCD, D subunit	0	0
83	DET0859	GTP-binding protein LepA	0	0
83	DET0861	hydrogenase, EchB subunit, putative	0	1
83	DET0862	hydrogenase, group 4, EchC subunit, putative	0	1
83	DET0863	hydrogenase subunit HymA, putative( EC:1.6.5.3 )	0	1
83	DET0864	hydrogenase subunit HymB, putative( EC:1.6.5.3 )	0	1
83	DET0865	hydrogenase subunit HymC, putative	0	1
83	DET0866	hydrogenase subunit, putative	0	1
83	DET0867	hydrogenase, group 4, EchE subunit, putative	0	1
83	DET1114	type III restriction-modification system, restriction endonuclease subunit( EC:3.1.21.5 )	0	0
83	DET1116	sugar fermentation stimulation protein, putative	0	0
83	DET1138	cobalamin biosynthesis protein CobD( EC:6.3.1.10 )	0	0
83	DET1211	modification methylase, HemK family( EC:2.1.1.- )	0	0
83	DET1238	lipoprotein, putative	0	0
83	DET1265	degV family protein	0	0
83	DET1268	ATP-dependent DNA helicase RecG( EC:3.6.4.12 )	0	0
83	DET1278	N utilization substance protein B	0	0
83	DET1305	hypothetical protein	0	0
83	DET1320	hypothetical protein	0	0
83	DET1490	peptide ABC transporter, ATP-binding protein	0	0
84	DET0528	phosphoglucomutase/phosphomannomutase family protein( EC:5.4.2.10 )	0	0
84	DET0573	oligopeptide-binding protein, putative	0	0
84	DET0782	ThiE-associated domain protein/thiamine-phosphate pyrophosphorylase( EC:2.5.1.3 )	0	0
84	DET1029	hypothetical protein	0	0
84	DET1344	hydroxymethylbutenyl pyrophosphate reductase( EC:1.17.1.2 )	0	0
84	DET1382	nicotinate-nucleotide pyrophosphorylase( EC:2.4.2.19 )	0	0
84	DET1601	twin-arginine translocation protein, TatA/E family, putative	0	0
85	DET0108	endonuclease/exonuclease/phosphatase family protein	0	0
85	DET0199	ferredoxin-thioredoxin reductase, catalytic subunit, putative/rubredoxin	0	0
85	DET0627	hypothetical protein	0	0
85	DET0673	hypothetical protein	0	0
85	DET1032	degV family protein	0	0
85	DET1063	DNA-binding response regulator, LuxR family	0	0
85	DET1135	cysteine synthase A( EC:2.5.1.47 )	0	0
85	DET1286	serine protease, DegP/HtrA family	0	0
85	DET1379	auxin-responsive GH3 protein homolog, putative	0	0
85	DET1587	peptidase, M28 family( EC:3.4.24.- )	0	0
85	DET1624	hypothetical protein	0	0
86	DET0008	hypothetical protein( EC:2.3.1.15 )	0	0
86	DET0009	branched-chain amino acid aminotransferase( EC:2.6.1.42 )	0	0
86	DET0051	conserved hypothetical protein TIGR00250( EC:3.1.- )	0	0
86	DET0129	conserved hypothetical protein TIGR00149	0	0
86	DET0190	pantetheine-phosphate adenylyltransferase( EC:2.7.7.3 )	0	0
86	DET0541	ribosomal protein L9	0	0
86	DET0774	metallopeptidase, M50 family	0	0
86	DET0833	acetolactate synthase, large subunit, biosynthetic type( EC:2.2.1.6 )	0	0
86	DET1373	dnaK suppressor protein, putative	0	0
87	DET0365	phenylalanyl-tRNA synthetase, alpha subunit( EC:6.1.1.20 )	0	0
87	DET0391	ATP-dependent metalloprotease FtsH( EC:3.4.24.- )	0	0
87	DET0432	DNA-binding response regulator, LuxR family	0	0
87	DET0545	amidohydrolase family protein	0	0
87	DET0606	Holliday junction DNA helicase RuvB( EC:3.6.4.12 )	0	0
87	DET1010	hypothetical protein	0	0
87	DET1037	serine protease, DegP/HtrA family	0	0
87	DET1259	hypothetical protein	0	0
87	DET1342	aspartate aminotransferase( EC:2.6.1.- )	0	0
87	DET1371	NADPH-dependent FMN reductase	0	0
88	DET_tRNA.Pro.2	#N/A	0	0
88	DET0068	hypothetical protein	0	0
88	DET0107	hypothetical protein	0	0
88	DET0216	hypothetical protein	0	0
88	DET0348	radical SAM domain protein	0	0
88	DET0838	phosphoribosylamine--glycine ligase( EC:6.3.4.13 )	0	0
88	DET0935	endonuclease III( EC:4.2.99.18 )	0	0
88	DET1216	excinuclease ABC, C subunit	0	0
89	DET0015	lipoprotein, putative	0	0
89	DET0021	hypothetical protein	0	0
89	DET0039	hypothetical protein	0	0
89	DET0250	iron ABC transporter, periplasmic iron-binding protein, putative	0	0
89	DET0266	hypothetical protein	0	0
89	DET0296	precorrin-6Y C5,15-methyltransferase, putative( EC:2.1.1.132 )	0	0
89	DET0386	tetrapyrrole methylase family protein( EC:2.1.1.198 )	0	0
89	DET0768	hypothetical protein	0	0
89	DET0772	hypothetical protein	0	0
89	DET0814	ABC transporter, permease protein	0	0
89	DET0948	indolepyruvate ferredoxin oxidoreductase, beta subunit( EC:1.2.7.8 )	0	0
89	DET0989	hypothetical protein	0	0
89	DET1050	hypothetical protein	0	0
89	DET1143	hypothetical protein	0	0
89	DET1181	hypothetical protein	0	0
89	DET1331	phosphoribosylformimino-5-aminoimidazole carboxamide ribotide isomerase( EC:5.3.1.16 )	0	0
89	DET1345	tagatose 1,6-diphosphate aldolase( EC:4.1.2.40 )	0	0
89	DET1487	tryptophan synthase subunit beta( EC:4.2.1.20 )	0	0
89	DET1638	hypothetical protein	0	0
90	DET0019	D-tyrosyl-tRNA deacylase( EC:3.1.- )	0	0
90	DET0080	hypothetical protein	1	0
90	DET0339	tRNA (guanine-N1)-methyltransferase( EC:2.1.1.31 )	0	0
90	DET0387	hypothetical protein	0	0
90	DET0406	rubrerythrin/rubredoxin	0	0
90	DET0407	hypothetical protein	0	0
90	DET0444	conserved hypothetical protein TIGR01033	0	0
90	DET0507	hypothetical protein	0	0
90	DET0508	hypothetical protein	0	0
90	DET0736	oxidoreductase, short chain dehydrogenase/reductase family( EC:1.1.1.125 )	0	0
90	DET0877	hypothetical protein	1	0
90	DET0907	hypothetical protein	1	0
90	DET1018	hypothetical protein	0	0
90	DET1036	serine protease, DegP/HtrA family	0	0
90	DET1136	hypothetical protein	0	0
90	DET1292	hypothetical protein	0	0
90	DET1384	preprotein translocase, YajC subunit	0	0
90	DET1387	hypothetical protein	0	0
90	DET1423	peptidase, M48 family( EC:3.4.24.84 )	0	0
90	DET1615	HIT domain protein	0	0
91	DET0063	resolvase domain protein	0	0
91	DET0067	S-adenosylmethionine synthetase( EC:2.5.1.6 )	0	0
91	DET0072	phage/plasmid DNA primase, putative	0	0
91	DET0086	hipB protein, putative	1	0
91	DET0140	phosphate ABC transporter, permease protein	0	0
91	DET0144	acetyltransferase, GNAT family	0	0
91	DET0176	hypothetical protein	1	0
91	DET0196	hypothetical protein	0	0
91	DET0209	hypothetical protein	0	0
91	DET0215	polysaccharide biosynthesis protein	0	0
91	DET0227	hypothetical protein	0	0
91	DET0248	cysteine desulfurase( EC:2.8.1.7 )	0	0
91	DET0323	site-specific recombinase, phage integrase family	0	0
91	DET0385	hypothetical protein	0	0
91	DET0442	Holliday junction DNA helicase RuvA( EC:3.6.4.12 )	0	0
91	DET0521	hypothetical protein	0	0
91	DET0621	hypothetical protein	0	0
91	DET0646	hypothetical protein	0	0
91	DET0662	sensor histidine kinase	0	0
91	DET0696	thioredoxin	0	0
91	DET0791	adenine deaminase( EC:3.5.4.2 )	0	0
91	DET0811	phytoene dehydrogenase family	0	0
91	DET0860	hydrogenase, EchA subunit, putative	0	0
91	DET0874	hypothetical protein	1	0
91	DET0946	AMP-binding protein( EC:6.2.1.3 )	0	0
91	DET1086	ATP-dependent Clp protease, proteolytic subunit ClpP, putative( EC:3.4.21.92 )	0	0
91	DET1091	virulence-related protein	0	0
91	DET1109	helicase domain/SNF2 family domain protein	0	0
91	DET1111	ATP-binding protein, putative	0	0
91	DET1112	type III restriction-modification system, methylase subunit( EC:2.1.1.72 )	0	0
91	DET1122	glutamine-dependent NAD(+) synthetase( EC:6.3.5.1 )	0	0
91	DET1151	dinitrogenase iron-molybdenum cofactor NifB/Y/X family protein	0	0
91	DET1153	nitrogenase MoFe cofactor biosynthesis protein NifE	0	0
91	DET1156	nitrogen regulatory protein P-II	0	0
91	DET1167	hypothetical protein	1	0
91	DET1170	reductive dehalogenase anchoring protein, putative	1	0
91	DET1236	hypothetical protein	0	0
91	DET1247	transcription regulator, ArsR family	0	0
91	DET1269	HNH endonuclease domain protein	0	0
91	DET1289	ribonuclease PH( EC:2.7.7.56 )	0	0
91	DET1363	mannosyl-3-phosphoglycerate synthase/mannosyl-3-phosphoglycerate phosphatase( EC:2.4.1.217 )	0	0
91	DET1465	integral membrane protein TIGR01906	0	0
91	DET1476	DNA binding domain, excisionase family	0	0
91	DET1555	DNA-binding protein	1	0
92	DET0329	transporter, LysE family	0	0
92	DET1123	glutamine synthetase, type I( EC:6.3.1.2 )	0	0
92	DET1131	pyridine nucleotide-disulfide oxidoreductase family protein	0	0
92	DET1246	hypothetical protein	0	0
92	DET1271	hypothetical protein	0	0
93	DET0115	ABC transporter, permease protein, putative	0	0
93	DET0162	hypothetical protein	1	0
93	DET0341	S-adenosyl-methyltransferase MraW( EC:2.1.1.199 )	0	0
93	DET0364	carboxyl-terminal protease( EC:3.4.21.102 )	0	0
93	DET0383	hypothetical protein	0	0
93	DET0437	uracil-DNA glycosylase, putative( EC:2.7.7.7 )	0	0
93	DET0642	ribulose-phosphate 3-epimerase, putative( EC:5.1.3.1 )	0	0
93	DET0668	methylenetetrahydrofolate dehydrogenase/methenyltetrahydrofolate cyclohydrolase( EC:1.5.1.5,EC:3.5.4.9 )	0	0
93	DET0712	phosphoribosylglycinamide transformylase, putative	0	0
93	DET0754	hypothetical protein	0	0
93	DET0871	transcriptional regulator, MarR family	0	0
93	DET0971	dihydrodipicolinate reductase( EC:1.3.1.26 )	0	0
93	DET1128	glutamate synthase, alpha subunit, putative	0	0
93	DET1375	ribosomal large subunit pseudouridine synthase, RluD subfamily( EC:5.4.99.23 )	0	0
93	DET1402	hypothetical protein	0	0
93	DET1438	hypothetical protein	0	0
93	DET1606	RecA	0	0
93	DET1641	L-fuculose phosphate aldolase( EC:4.1.2.17 )	0	0
94	DET0016	folylpolyglutamate synthetase( EC:6.3.2.12,EC:6.3.2.17 )	0	0
94	DET0049	ROK family protein( EC:2.7.1.2 )	0	0
94	DET0053	alcohol dehydrogenase, iron-containing	0	0
94	DET0315	sensory box sensor histidine kinase	1	0
94	DET0429	phosphopantothenoylcysteine decarboxylase/phosphopantothenate--cysteine ligase( EC:6.3.2.5,EC:4.1.1.36 )	0	0
94	DET0672	hypothetical protein	0	0
94	DET1311	hypothetical protein	0	0
94	DET1499	hypothetical protein	0	0
94	DET1588	serine O-acetyltransferase( EC:2.3.1.30 )	0	0
95	DET0226	hypothetical protein	0	0
95	DET0231	hypothetical protein	1	0
95	DET0233	sensory box sensor histidine kinase	1	0
95	DET0305	sensory box sensor histidine kinase	1	0
95	DET0523	acetyltransferase, GNAT family	0	0
95	DET0585	DNA polymerase III, gamma and tau subunits, putative( EC:2.7.7.7 )	0	0
95	DET0819	thymidylate synthase, putative( EC:2.1.1.45 )	0	0
95	DET0873	DNA-binding protein, putative	0	0
95	DET0908	arsenical pump membrane protein, putative	0	0
95	DET0912	hypothetical protein	0	0
95	DET1126	transcriptional regulator	0	0
95	DET1378	hypothetical protein	0	0
95	DET1410	CTP synthetase( EC:6.3.4.2 )	0	0
95	DET1425	hypothetical protein	0	0
95	DET1478	hypothetical protein	0	0
95	DET1516	nucleotidyltransferase domain protein	1	0
96	DET0358	hypothetical protein	0	0
96	DET0361	hypothetical protein	0	0
96	DET0915	hypothetical protein	0	0
96	DET1182	hypothetical protein	0	0
96	DET1228	hypothetical protein	0	0
96	DET1229	hypothetical protein	0	0
96	DET1390	PAP2 family protein	0	0
96	DET1448	hypothetical protein	0	0
96	DET1497	hypothetical protein	0	0
97	DET0012	hypothetical protein	0	0
97	DET0996	ribosomal protein L33	0	0
97	DET1011	hypothetical protein	0	0
97	DET1214	hypothetical protein	0	0
97	DET1288	gamma-glutamyl phosphate reductase( EC:1.2.1.41 )	0	0
97	DET1446	excisionase family DNA binding protein	0	0
98	DET0003	nicotinate (nicotinamide) nucleotide adenylyltransferase( EC:2.7.7.18 )	0	0
98	DET0103	molybdopterin oxidoreductase, iron-sulfur binding subunit, putative( EC:1.2.7.- )	0	1
98	DET0104	hypothetical protein( EC:3.4.24.- )	0	1
98	DET0335	hypothetical protein	0	0
98	DET0340	MraZ	0	0
98	DET0380	pyridoxine biosynthesis protein( EC:4.- )	0	0
98	DET0384	inositol-5-monophosphate dehydrogenase( EC:1.1.1.205 )	0	0
98	DET0611	hypothetical protein	0	0
98	DET0663	DNA-binding response regulator, LuxR family	0	0
98	DET0913	hypothetical protein	0	0
98	DET0917	hypothetical protein	0	0
98	DET1393	hypothetical protein	0	0
99	DET0234	hypothetical protein	1	0
99	DET0440	hypothetical protein	0	0
99	DET0526	pmbA/tldD family protein	0	0
99	DET0801	pyrroline-5-carboxylate reductase, putative	0	0
99	DET0803	3-methyl-2-oxobutanoate hydroxymethyltransferase( EC:2.1.2.11 )	0	0
99	DET0804	pantoate--beta-alanine ligase( EC:6.3.2.1 )	0	0
99	DET0858	oxygen-independent coproporphyrinogen III oxidase, putative( EC:1.3.99.22 )	0	0
99	DET0882	DNA binding protein, excisionase family	1	0
99	DET1539	sensory box sensor histidine kinase	1	0
99	DET1613	conserved hypothetical protein TIGR00104	0	0
100	DET0076	resolvase domain protein	0	0
100	DET0077	hypothetical protein	1	0
100	DET0173	reductive dehalogenase, putative	1	0
100	DET0174	lipoprotein, putative	1	0
100	DET0175	reductive dehalogenase anchoring protein, putative	1	0
100	DET0346	hypothetical protein	0	0
100	DET1117	hypothetical protein	0	0
100	DET1534	reductive dehalogenase anchoring protein, putative	1	0
100	DET1535	reductive dehalogenase, putative	1	0
100	DET1538	reductive dehalogenase, putative	1	0
100	DET1544	reductive dehalogenase anchoring protein, putative	1	0
