# Supplementary material for: SPINE: SParse eIgengene NEtwork Linking Gene Expression Clusters in Dehalococcoides mccartyi to Perturbations in Experimental Conditions
Source: PLoS One. 2015 Feb 25;10(2):e0118404. doi: 10.1371/journal.pone.0118404 (PMC4340931; doi:10.1371/journal.pone.0118404)
Supplement: S2 Table — (XLSX) [file pone.0118404.s002.xlsx]

## Sheet: Sheet1
Target	Forward Primer (5'-3')	Reverse Primer (5'-3')	Annealing Temp	Amplicon Length (bp)	Source
DET0097	CCAGAAAATGCATCAGGCGG	GCTCAGCGTTGATGCCAAAA	55°C	95	-
DET0097 LA	CAAGGACACGGCTTTTCAGC	CTGGAGCACACCGCAAGCTAA	55°C	338	-
DET0137	CAGCCCCATGAACCTGACAT	GTTCCTCCGGATGCTCGAAT	55°C	124	-
DET0137 LA	GTAGCCAGCGGGGTAGTAAC	AAAAGCTGGCTCTTCAGCCT	55°C	209	-
DET0110	TGACGTTATTGCAGTAGCYGARW	CACACCATARAGCAGGTT	55°C	82	Heavner et al., 2013
DET0110 LA	CGGATACTCCGCAACCTTATT	RTCAGCCACAATCTTGCATTC	55°C	942	Heavner et al., 2013
16S rRNA	GGAGCGTGTGGTTTAATTCGATGC	GCCCAAGATATAAAGGCCATGCTG	60°C	270	Heavner et al., 2013
16S rRNA LA	GATGAACGCTAGCGGCG	GGTTGGCACATCGACTTCAA	50°C	1377	Heavner et al., 2013
