# Supplementary material for: SPINE: SParse eIgengene NEtwork Linking Gene Expression Clusters in Dehalococcoides mccartyi to Perturbations in Experimental Conditions
Source: PLoS One. 2015 Feb 25;10(2):e0118404. doi: 10.1371/journal.pone.0118404 (PMC4340931; doi:10.1371/journal.pone.0118404)
Supplement: S1 File — The first column provides the identifier used in SPINE, the second column provides a brief description of the values and units, and the remaining columns provide the actual data recorded for each experimental condition. (XLSX) [file pone.0118404.s003.xlsx]

## Sheet: Sheet2
Variables	Description	NoDonA	NoDonB	FYE_A	FYE_B	YE_A	YE_B	HighAINHIB	HighBINHIB	Lact1	Lact2	LowA	LowB	LowC	But2	DCEAINHIB	DCEBINHIB	DCECINHIB	HalfbutA	HalfbutB	HalfbutC	But1	PCEHigh2A	PCEHigh2B	PCEHigh2C	TCEA	TCEB	TCEC	TCED	TCEE	TCEF	DCE2A	DCE2B	DCE2C	DCE2D	DCE2E	DCE2F	PCEA	PCEB	PCEC	PCED	PCEE	PCEF	H2B	H2D	CPB	CPC	CPD
EA_Type	Electron acceptor type: 1-PCE, 2-TCE, 3-DCE, 4-DCP	1	1	1	1	1	1	1	1	1	1	1	1	1	1	3	3	3	1	1	1	1	1	1	1	2	2	2	2	2	2	3	3	3	3	3	3	1	1	1	1	1	1	1	1	4	4	4
ED_Type	Electron donor type: 0-None, 1-Butyrate, 2-Lactate, 3-Hydrogen, 4-Yeast Extract	0	0	4	4	4	4	1	1	2	2	1	1	1	1	1	1	1	1	1	1	1	1	1	1	1	1	1	1	1	1	1	1	1	1	1	1	1	1	1	1	1	1	3	3	1	1	1
Saturd_0_no_1_yes	1=the culture is saturated with PCE, 0=the culture is not saturated with PCE	0	0	0	0	0	0	1	1	0	0	0	0	0	0	0	0	0	0	0	0	0	0	0	0	0	0	0	0	0	0	0	0	0	0	0	0	0	0	0	0	0	0	0	0	0	0	0
EARATE	Electron acceptor rate [umol/(L-hr)]	0.498937	0.480809	0.753614	0.906841	0.822989	0.779798	72.519	80.2128	8.00644	6.57363	0.818425	0.791461	0.991033	10.0536	59.458	56.8729	63.7361	17.3836	7.60945	17.7095	4.8984	43.1755	38.549	46.502	8.55466	1.72083	0.364443	5.8752	1.83638	0.348767	14.8903	4.4413	1.1354	16.1933	4.08485	1.15724	4.15571	0.720733	0.142377	3.76963	0.80469	0.147699	1.68136	1.46816	0.526349	0.312526	0.532184
EARATE48	Electron acceptor rate over the last 48 hours [µmol/(L-hr)]	0	0	0.2956	0.483985	0.741084	0.341058	79.9216	66.9002	7.85692	7.99163	0.642392	0.410162	1.1661	9.44638	66.759	73.31	61.8399	26.7648	8.52237	25.3431	4.72731	43.1755	38.549	46.502	7.76659	1.57146	0.379798	1.69647	1.77292	0.376039	14.8903	4.82025	1.13166	13.1706	3.79715	1.15458	4.38793	0.865588	0.212333	2.73021	0.792055	0.172398	1.68136	1.46816	0.560354	0.335274	0.601183
EDRATE_as_H2	Electron donor rate in terms of hydrogen [µmol/(L-hr)]	0	0	0	0	0	0	1040	1040	40	40	8.64	8.64	8.64	288.8	240	240	240	40	40	40	160	1040	1040	1040	163.32	34.69	8.08	163.32	34.69	8.08	163.32	34.69	8.08	163.32	34.69	8.08	49.24	10.46	2.44	49.24	10.46	2.44	10	10	8	4	8
Duration_hrs	Duration [hours]	168	168	168	168	168	168	168	168	168	168	168	168	168	168	168	168	168	168	168	168	168	24	24	24	96	96	96	96	96	96	48	96	96	96	96	96	96	96	96	96	96	96	36	36	72	72	72
EDRATE_Total_YE_and_ED	Electron donor rate in terms of hydrogen including yeast extract [µmol/(L-hr)]	0	0	17.9	17.9	17.9	17.9	5262.5	5262.5	182.5	182.5	61.1	61.1	61.1	1506.5	1262.5	1262.5	1262.5	262.5	262.5	262.5	862.5	5325	5325	5325	847.8	189.1	56	847.8	189.1	56	847.8	189.1	56	847.8	189.1	56	277.5	67.9	27.8	277.5	67.9	27.8	10	10	60.8	40.8	60.8
Net_growth_percent_per_day	Net growth of cells per day	0.982	1.12	0.813	2.21	1.72	1.67	0.609	0.578	0.217	0.356	0.126	0.107	0.219	0	0	0	0	0.288	1.15	0.599	0.162	1.22	2.01	1.77	0.0538	0.151	0.0775	0.148	0.265	0.215	0.0549	0.177	0.144	0.0503	0.192	0.0988	0.253	0.952	1.61	1.05	1.09	1.63	1.69	0.801	0.0398	0	0.0337
Total_eeq_respired	Total respiration [µeeqs†]	21.9844	25.2619	74.3001	86.3151	79.375	75.1548	1279.12	1362.66	772.566	605.372	81.8926	77.9462	105.79	998.619	584.885	581.747	723.436	1522.1	673.948	1700.64	444.163	348.345	330.405	426.463	326.793	66.5725	13.8673	222.81	71.8125	13.5816	141.573	85.6867	20.7525	320.445	82.3448	21.8718	226.559	42.1794	9.16024	208.593	46.0838	8.77707	34.8366	25.3132	3.948	4.3344	4.3344
Hydraulic_Res_time_days	Hydraulic Residence Time [days]	40	40	40	40	40	40	10	10	10	10	40	40	40	10	10	10	10	11.1111	11.1111	11.1111	10	1.25	1.25	1.25	10	10	10	10	10	10	10	10	10	10	10	10	10	10	10	10	10	10	12	12	28.5714	28.5714	28.5714
Turnover	Turnover in the culture [1/t]	0.00416667	0.00416667	0.00416667	0.00416667	0.00416667	0.00416667	0.0166667	0.0166667	0.0166667	0.0166667	0.00416667	0.00416667	0.00416667	0.0166667	0.0166667	0.0166667	0.0166667	0.015	0.015	0.015	0.0166667	0	0	0	0.0125	0.0125	0.0125	0.0125	0.0125	0.0125	0.00833333	0.0125	0.0125	0.0125	0.0125	0.0125	0.0125	0.0125	0.0125	0.0125	0.0125	0.0125	0.00347222	0.00347222	0.00729167	0.00729167	0.00729167
ED_EA_eeq_ratio_includes_YE	Ratio of the electron donor and electron acceptor [ ]	0	0	3.18878	2.48016	2.79018	2.79018	1.90036	1.71809	2.06611	1.31542	4.14018	4.14018	3.31214	1.83021	2.03129	1.81156	2.68923	0.737046	1.68376	0.723481	1.48177	3.37286	3.77766	3.13158	3.79067	5.13954	11.4033	3.21082	4.80044	11.9062	2.64742	2.96542	5.46105	3.0449	3.24842	5.36797	2.52242	4.75264	17.0707	2.79985	4.24793	16.0703	0.743447	0.851406	6.84748	9.9325	6.77241
SSPCE_nM	Steady-state PCE concentration [nM]	26700	22900	4120	6150	4480	3980	891000	972001	13700	4620	64.6	48.7	32.9	18000	0	0	0	40400	15000	19500	0	77527.4	66725.7	75049.9	0	0	0	0	0	0	0	0	0	0	0	0	885.954	915.169	975.646	765.604	624.862	401.966	148.003	1823.89	0	0	0
SSTCE_nM	Steady-state TCE concentration [nM]	2040	3570	483	995	368	376	2600	3660	2600	236	696	0	27.5	200	0	0	0	561	195	481	0	577.825	751.203	724.314	0	0	0	0	0	0	0	0	0	0	0	0	92.6351	104.605	0	0	0	2.43736	1215.23	4913.6	0	0	0
SSDCE_nM	Steady-state DCE concentration [nM]	851	3620	1410	560	264	234	3200	4210	447	1610	400	70	52	228	625000	550000	599000	1590	1230	3120	237	2363.15	777.873	3908.91	0	0	0	0	0	0	0	0	0	0	0	0	142.494	0	0	0	0	0	806.01	2768.37	0	0	0
SSDCP_nM	Steady-state DCP concentration [nM]	0	0	0	0	0	0	0	0	0	0	0	0	0	0	0	0	0	0	0	0	0	0	0	0	0	0	0	0	0	0	0	0	0	0	0	0	0	0	0	0	0	0	0	0	11000	1760	11000
SSMCP_nM	Steady-state MCP concentration [nM]	0	0	0	0	0	0	0	0	0	0	0	0	0	0	0	0	0	0	0	0	0	0	0	0	0	0	0	0	0	0	0	0	0	0	0	0	0	0	0	0	0	0	0	0	13300	12600	12600
RespnRate	Overall respiration rate [µeeq/(L-hr)]	1.29	1.28	4.1	4.93	4.54	4.34	78.6	82.3	45.1	37.1	4.87	4.75	5.94	55.3	37.4	35.6	46.4	84.6	39.3	97.2	29	141	133	167	34.2	6.88	1.46	23.5	7.35	1.4	36.8	8.88	2.27	32.4	8.17	2.31	25.1	4.45	0.982	22.7	4.91	0.937	9.71	7.29	0.36	0.42	0.42
RespnRateInst	Instantaneous respiration rate [µeeq/(L-hr)]	1.50607	0.500602	3.64631	2.84723	0.668924	1.24473	9.54985	15.3804	40.5726	45.8773	5.30845	3.90729	10.6937	26.1889	2.15515	1.77492	4.35439	147.163	47.6392	135.28	43.7852	90.3396	28.4834	119.908	30.0419	5.42191	7.33974	8.95175	1.59189	1.64072	36.7465	38.2302	12.0248	12.4786	2.38262	2.30938	21.0637	17.1494	5.80404	5.82262	1.47906	1.35943	7.64261	4.66835	0.55	0.58	1.16
PCErespn	PCE respiration rate [µeeq/(L-hr)]	0.246	0.262	0.687	0.83	0.762	0.727	13.3	13.9	7.53	6.22	0.816	0.792	0.991	9.24	0	0	0	14.2	6.56	16.3	4.84	23.7	22.3	28.2	0	0	0	0	0	0	0	0	0	0	0	0	4.18	0.741	0.164	3.79	0.818	0.156	1.67	1.39	0	0	0
TCErespn	TCE respiration rate [µeeq/(L-hr)]	0.246	0.262	0.687	0.83	0.762	0.727	13.3	13.9	7.53	6.22	0.816	0.792	0.991	9.24	0	0	0	14.2	6.56	16.3	4.84	23.7	22.3	28.2	8.55	1.72	0.364	5.88	1.84	0.349	0	0	0	0	0	0	4.18	0.741	0.164	3.79	0.818	0.156	1.67	1.39	0	0	0
DCErespn	DCE respiration rate [µeeq/(L-hr)]	0.246	0.262	0.687	0.83	0.762	0.727	13.3	13.9	7.53	6.22	0.816	0.792	0.991	9.24	18.7	17.8	23.2	14.2	6.56	16.3	4.84	23.7	22.3	28.2	8.55	1.72	0.364	5.88	1.84	0.349	14.8903	4.4413	1.1354	16.1933	4.08485	1.15724	4.18	0.741	0.164	3.79	0.818	0.156	1.67	1.39	0	0	0
DCPrespn	DCP respiration rate [µeeq/(L-hr)]	0	0	0	0	0	0	0	0	0	0	0	0	0	0	0	0	0	0	0	0	0	0	0	0	0	0	0	0	0	0	0	0	0	0	0	0	0	0	0	0	0	0	0	0	0.42	0.36	0.42
Acetate	Acetate concentration [mM]	1.7575	2.08843	2.60023	2.23542	3.35063	1.66423	1858.23	1648.49	1	1	3.06282	1.90616	1.36983	8429.66	11023.3	11432.3	12655.3	755.817	208.243	494.021	1027.45	1507.59	1561.99	1636.8	2224.54	234.428	14.9092	1369.62	210.892	32.701	1131.07	308.447	29.5516	3667.31	197.685	11.3965	4120.44	3617.99	4943.77	6825.21	3810.02	2849.33	1	1	3.10161	3.42311	4.59496
Butyrate	Butyrate concentration [mM]	10	10	10	10	10	10	9446.51	10371.9	10	10	10	10	10	4484.75	8622.99	8584.87	9824.61	10	10	10	10	453.671	443.673	398.478	17.8347	10	10	12.9125	10	10	10	10	10	152.56	10	10	43.4836	14.7628	9.25038	82.1465	13.5039	8.79154	10	10	10	10	10
H2levelAvg	Hydrogen concentation [mM]	0.0326	0.0312	0.0267	0.0434	0.0353	0.0332	0.175603	0.155623	0.0309	0.0422	0.0361	0.0616	0.0608	0.036552	0.176273	0.254594	0.271464	0.0161	0.0286	0.0115	0.021343	0.0619482	0.0623571	0.0718224	0.0470708	0.032446	0.0218327	0.0354669	0.0307863	0.0255077	0.207811	0.058193	0.03493	0.208366	0.0532427	0.0548778	0.318253	0.415814	0.306618	0.54732	0.456819	0.523109	0.0604091	0.0566922	0.0523732	0.047728	0.0547766
Methanogenesis	Methanogensis rate [µmol CH4/(L-hr)]	0.0710926	0.0855694	4.8368	6.4801	5.2994	4.9423	5.01467	6.11956	64.4636	44.7329	11.7605	11.5621	14.8796	99.4259	1.0876	0.864136	0.976622	48.4172	58.2172	48.5871	92.0275	15.5013	15.8811	21.4349	59.1088	21.1497	9.1649	45.976	25.5645	11.5508	23.1247	20.6397	7.25204	12.6114	19.7562	10.2042	58.6292	41.4291	41.1199	49.2209	44.5969	39.6243	0.266813	0.341014	13.7258	11.0633	10.9794
CensEDRATE*	1=Electron donor fed, 0=No electron donor fed	0	0	1	1	1	1	1	1	1	1	1	1	1	1	1	1	1	1	1	1	1	1	1	1	1	1	1	1	1	1	1	1	1	1	1	1	1	1	1	1	1	1	1	1	1	1	1
CensSSPCE	1=PCE detected, 0=PCE not detected	1	1	1	1	1	1	1	1	1	1	1	1	1	1	0	0	0	1	1	1	0	1	1	1	0	0	0	0	0	0	0	0	0	0	0	0	1	1	1	1	1	1	1	1	0	0	0
CensSSTCE	1=TCE detected, 0=TCE not detected	1	1	1	1	1	1	1	1	1	1	1	0	1	1	0	0	0	1	1	1	0	1	1	1	0	0	0	0	0	0	0	0	0	0	0	0	1	1	0	0	0	1	1	1	0	0	0
CensSSDCE	1=DCE detected, 0=DCE not detected	1	1	1	1	1	1	1	1	1	1	1	1	1	1	1	1	1	1	1	1	1	1	1	1	0	0	0	0	0	0	0	0	0	0	0	0	1	0	0	0	0	0	1	1	0	0	0
CensPCErespn	1=PCE is respired, 0=PCE is not respired	1	1	1	1	1	1	1	1	1	1	1	1	1	1	0	0	0	1	1	1	1	1	1	1	0	0	0	0	0	0	0	0	0	0	0	0	1	1	1	1	1	1	1	1	0	0	0
CensTCErespn	1=TCE is respired, 0=TCE is not respired	1	1	1	1	1	1	1	1	1	1	1	1	1	1	0	0	0	1	1	1	1	1	1	1	1	1	1	1	1	1	0	0	0	0	0	0	1	1	1	1	1	1	1	1	0	0	0
CensDCErespn	1=DCE is respired, 0=DCE is not respired	1	1	1	1	1	1	1	1	1	1	1	1	1	1	1	1	1	1	1	1	1	1	1	1	1	1	1	1	1	1	1	1	1	1	1	1	1	1	1	1	1	1	1	1	0	0	0
CensAcetate	1=Acetate detected, 0=Acetate not detected	1	1	1	1	1	1	1	1	0	0	1	1	1	1	1	1	1	0	0	0	1	1	1	1	1	1	1	1	1	1	1	1	1	1	1	1	1	1	1	1	1	1	0	0	1	1	1
CensButyrate	1=Butyrate detected, 0=Butyrate not detected	0	0	0	0	0	0	1	1	0	0	0	0	0	1	1	1	1	0	0	0	0	1	1	1	1	0	0	1	0	0	0	0	0	1	0	0	1	1	1	1	1	1	0	0	0	0	0
CensSSDCP	1=DCP detected, 0=DCP not detected	0	0	0	0	0	0	0	0	0	0	0	0	0	0	0	0	0	0	0	0	0	0	0	0	0	0	0	0	0	0	0	0	0	0	0	0	0	0	0	0	0	0	0	0	1	1	1
CensSSMCP	1=MCP detected, 0=MCP not detected	0	0	0	0	0	0	0	0	0	0	0	0	0	0	0	0	0	0	0	0	0	0	0	0	0	0	0	0	0	0	0	0	0	0	0	0	0	0	0	0	0	0	0	0	1	1	1
CensINHIB	1=Culture respiration is inhibited, 0=Culture is respiring normally	0	0	0	0	0	0	1	1	0	0	0	0	0	0	1	1	1	0	0	0	0	0	0	0	0	0	0	0	0	0	0	0	0	0	0	0	0	0	0	0	0	0	0	0	0	0	0
CensDCEINHIB	1=Culture DCE respiration is inhibited, 0=Culture is respiring normally	0	0	0	0	0	0	0	0	0	0	0	0	0	0	1	1	1	0	0	0	0	0	0	0	0	0	0	0	0	0	0	0	0	0	0	0	0	0	0	0	0	0	0	0	0	0	0
CensDCPRespn	1=DCP is respired, 0=DCP is not respired	0	0	0	0	0	0	0	0	0	0	0	0	0	0	0	0	0	0	0	0	0	0	0	0	0	0	0	0	0	0	0	0	0	0	0	0	0	0	0	0	0	0	0	0	1	1	1
*Cens=Censory Switch, † eeq = electron equivalent (as defined in Rahm and Richardson 2008)
