# Supplementary material for: SPINE: SParse eIgengene NEtwork Linking Gene Expression Clusters in Dehalococcoides mccartyi to Perturbations in Experimental Conditions
Source: PLoS One. 2015 Feb 25;10(2):e0118404. doi: 10.1371/journal.pone.0118404 (PMC4340931; doi:10.1371/journal.pone.0118404)
Supplement: S3 File — The overall work-flow includes the separation of experimental conditions from gene expression values, the clustering of the gene expression values using a K-means analysis, and the construction of SPINE using vbsr. The output of this analysis is a network file that can be viewed in any network viewer (e.g., Cytoscape). (TSV) [file pone.0118404.s005.tsv]

New	CensEDRATE	CensSSPCE	CensSSTCE	CensSSDCE	CensPCErespn	CensTCErespn	CensDCErespn	CensAcetate	CensButyrate	CensSSDCP	CensSSMCP	CensINHIB	CensDCEINHIB	CensDCPRespn	EA_Type	ED_Type	Saturd_0_no_1_yes	EARATE	EARATE48	EDRATE_as_H2	Duration_hrs	EDRATE_Total_YE_and_ED	Net_growth_percent_per_day	Total_eeq_respired	Hydraulic_Res_time_days	Turnover	ED_EA_eeq_ratio_includes_YE	SSPCE_nM	SSTCE_nM	SSDCE_nM	SSDCP_nM	SSMCP_nM	RespnRate	RespnRateInst	PCErespn	TCErespn	DCErespn	DCPrespn	Acetate	Butyrate	H2levelAvg	Methanogenesis	DET_DernpB1	DET_DetmRNA1	DET_tRNA-Ala-1	DET_tRNA-Ala-2	DET_tRNA-Ala-3	DET_tRNA-Arg-1	DET_tRNA-Arg-2
NoDonA	-4	1	1	1	1	1	1	1	-4	-4	-4	-4	-4	-4	1	-4	-4	-0.301954483	-4	-4	2.225309283	-4	-0.007888513	1.342113808	1.602059991	-2.380211206	-4	4.426511261	3.309630166	2.929929561	-4	-4	0.110589709	0.177845821	-0.609064892	-0.609064892	-0.609064892	-4	0.244895597	1	-1.486782397	-1.1481756	-0.387150106	-0.548257487	-0.591247421	0.108701684	0.016353954	-0.113102996	-0.162966887
NoDonB	-4	1	1	1	1	1	1	1	-4	-4	-4	-4	-4	-4	1	-4	-4	-0.318027143	-4	-4	2.225309283	-4	0.049218022	1.402466202	1.602059991	-2.380211206	-4	4.359835482	3.552668216	3.558708571	-4	-4	0.107209971	-0.300507619	-0.581698707	-0.581698707	-0.581698707	-4	0.319820478	1	-1.505845409	-1.067681515	-0.466647863	-0.411094867	-0.454396705	0.183186768	0.084507201	-0.052627221	-0.080484519
FYE_A	1	1	1	1	1	1	1	1	-4	-4	-4	-4	-4	-4	1	4	-4	-0.122850948	-0.529295159	-4	2.225309283	1.252853031	-0.089909455	1.870989201	1.602059991	-2.380211206	0.503623947	3.614897215	2.683947131	3.149219112	-4	-4	0.612783858	0.561853977	-0.163043262	-0.163043262	-0.163043262	-4	0.415012221	1	-1.573488741	0.68455813	-0.400787233	-0.46326927	-0.417327463	-0.070849713	-0.207919615	0.377368967	-0.28086196
FYE_B	1	1	1	1	1	1	1	1	-4	-4	-4	-4	-4	-4	1	4	-4	-0.042468643	-0.315168012	-4	2.225309283	1.252853031	0.344392275	1.936086863	1.602059991	-2.380211206	0.394479476	3.788875116	2.997823081	2.748188027	-4	-4	0.69284692	0.454422238	-0.080921908	-0.080921908	-0.080921908	-4	0.34935929	1	-1.362510268	0.811581707	-0.637247855	-0.446220137	-0.418312945	-0.10075189	-0.204351211	0.156292348	-0.364964525
YE_A	1	1	1	1	1	1	1	1	-4	-4	-4	-4	-4	-4	1	4	-4	-0.08460596	-0.130132848	-4	2.225309283	1.252853031	0.235528446	1.899683823	1.602059991	-2.380211206	0.445632	3.651278014	2.565847819	2.421603927	-4	-4	0.657055852	-0.174623398	-0.11804503	-0.11804503	-0.11804503	-4	0.52512625	1	-1.452225297	0.724226702	-0.706336667	-0.606033164	-0.396526333	-0.003424755	-0.0332316	0.152743664	-0.201896257
YE_B	1	1	1	1	1	1	1	1	-4	-4	-4	-4	-4	-4	1	4	-4	-0.108017792	-0.467171525	-4	2.225309283	1.252853031	0.222716471	1.875956749	1.602059991	-2.380211206	0.445632	3.599883072	2.575187845	2.369215857	-4	-4	0.637489731	0.095076314	-0.138465589	-0.138465589	-0.138465589	-4	0.221212784	1	-1.478861914	0.693929103	-0.654384527	-0.377258751	-0.39348837	-0.037076657	-0.132259125	0.13471583	-0.171425558
HighAINHIB	1	1	1	1	1	1	1	1	1	-4	-4	1	-4	-4	1	1	1	1.86045207	1.902664314	3.01703334	2.225309283	3.721192109	-0.215382708	3.106912964	1	-1.778151243	0.278836542	5.949877704	3.414973347	3.505149979	-4	-4	1.895422547	0.97999646	1.12385164	1.12385164	1.12385164	-4	3.269099995	3.975271239	-0.755468502	0.700242348	-0.837908079	-0.527885045	-0.259397571	-0.056570109	-0.035568549	-0.436696723	-0.144869583
HighBINHIB	1	1	1	1	1	1	1	1	1	-4	-4	1	-4	-4	1	1	1	1.904243891	1.825427166	3.01703334	2.225309283	3.721192109	-0.238072163	3.134386974	1	-1.778151243	0.235044719	5.987666265	3.563481085	3.624282096	-4	-4	1.915399835	1.186967353	1.143014799	1.143014799	1.143014799	-4	3.217086165	4.015859651	-0.807925242	0.786720244	-0.881947247	0.103462372	-0.620583561	-0.683300648	-0.650052899	-0.455115346	-0.877018075
Lact1	1	1	1	1	1	1	1	-4	-4	-4	-4	-4	-4	-4	1	2	-4	0.903439252	0.895252113	1.602059991	2.225309283	2.261262869	-0.663540265	2.88793558	1	-1.778151243	0.315153866	4.136720567	3.414973347	2.650307523	-4	-4	1.654176541	1.608233349	0.876794976	0.876794976	0.876794976	-4	0	1	-1.510041521	1.809314555	-0.488397002	-0.064575159	-0.891144902	-0.325077195	-0.406594469	-0.50759119	-0.604927331
Lact2	1	1	1	1	1	1	1	-4	-4	-4	-4	-4	-4	-4	1	2	-4	0.817805126	0.902635461	1.602059991	2.225309283	2.261262869	-0.448550001	2.782022547	1	-1.778151243	0.119063237	3.664641976	2.372912003	3.206825877	-4	-4	1.569373909	1.661597867	0.793790386	0.793790386	0.793790386	-4	0	1	-1.374687548	1.650627054	-0.753566876	-0.264686071	-0.928155683	-0.371694998	-0.374001288	-0.675052363	-0.61527106
LowA	1	1	1	1	1	1	1	1	-4	-4	-4	-4	-4	-4	1	1	-4	-0.087021277	-0.192199619	0.936513742	2.225309283	1.78604121	-0.899629453	1.913244788	1.602059991	-2.380211206	0.617019074	1.810232518	2.842609239	2.602059992	-4	-4	0.68752896	0.724967783	-0.08830984	-0.08830984	-0.08830984	-4	0.486121113	1	-1.4424928	1.070425786	-0.693077929	-0.519631453	-0.71726788	-0.419838219	-0.322818711	-0.716361399	-0.79757366
LowB	1	1	-4	1	1	1	1	1	-4	-4	-4	-4	-4	-4	1	1	-4	-0.101570312	-0.387044431	0.936513742	2.225309283	1.78604121	-0.970616224	1.891795205	1.602059991	-2.380211206	0.617019074	1.68752896	-4	1.84509804	-4	-4	0.67669361	0.591875397	-0.101274819	-0.101274819	-0.101274819	-4	0.280160138	1	-1.21041929	1.063036721	-0.963800532	-0.680667341	-0.744316283	-0.290104996	-0.265803575	-0.60210112	-0.762254623
LowC	1	1	1	1	1	1	1	1	-4	-4	-4	-4	-4	-4	1	1	-4	-0.003911675	0.06673727	0.936513742	2.225309283	1.78604121	-0.659555883	2.024446135	1.602059991	-2.380211206	0.520109059	1.517195898	1.439332695	1.716003345	-4	-4	0.773786444	1.029129824	-0.003926346	-0.003926346	-0.003926346	-4	0.136665955	1	-1.216096423	1.172591255	-0.545084477	-0.211151503	-0.550648058	-0.263322069	-0.208524948	-0.488837752	-0.472999794
But2	1	1	1	1	1	1	1	1	1	-4	-4	-4	-4	-4	1	1	-4	1.002320104	0.975265251	2.460597189	2.225309283	3.177969135	-4	2.999399728	1	-1.778151243	0.262500896	4.255272505	2.301029997	2.357934847	-4	-4	1.742725131	1.418116443	0.965671972	0.965671972	0.965671972	-4	3.925810258	3.651738539	-1.437088795	1.997499735	-0.582419951	-0.086174406	-0.870548502	-0.455130669	-0.480591094	-0.549686221	-0.72108829
DCEAINHIB	1	-4	-4	1	-4	-4	1	1	1	-4	-4	1	1	-4	3	1	-4	1.774210418	1.824509502	2.380211242	2.225309283	3.101231388	-4	2.767070473	1	-1.778151243	0.307771409	-4	-4	5.795880017	-4	-4	1.572871601	0.333477396	-4	-4	1.271841607	-4	4.042311449	3.935657859	-0.753813991	0.036468994	-0.335347068	0.060521257	-0.089875772	-0.083479883	-0.012024206	-0.627321224	0.053163443
DCEBINHIB	1	-4	-4	1	-4	-4	1	1	1	-4	-4	1	1	-4	3	1	-4	1.754905369	1.865163474	2.380211242	2.225309283	3.101231388	-4	2.764734231	1	-1.778151243	0.258052026	-4	-4	5.740362689	-4	-4	1.551449998	0.249178559	-4	-4	1.250420001	-4	4.058135388	3.933733742	-0.594152234	-0.063417789	-0.378840368	0.209141877	-0.115680531	-0.229168899	-0.251643559	-0.414675925	-0.005510339
DCECINHIB	1	-4	-4	1	-4	-4	1	1	1	-4	-4	1	1	-4	3	1	-4	1.804385408	1.791268531	2.380211242	2.225309283	3.101231388	-4	2.85940025	1	-1.778151243	0.42962856	-4	-4	5.777426822	-4	-4	1.666517981	0.638927322	-4	-4	1.365487985	-4	4.102271715	3.992315421	-0.566287336	-0.010273624	-0.309021103	0.196180626	-0.033472433	-0.069915627	-0.10677201	-0.548951928	0.048970707
HalfbutA	1	1	1	1	1	1	1	-4	-4	-4	-4	-4	-4	-4	1	1	-4	1.240139226	1.427564242	1.602059991	2.225309283	2.419129308	-0.540607512	3.182443574	1.045757491	-1.823908739	-0.132505347	4.606381365	2.74896286	3.201397124	-4	-4	1.927370364	2.167797292	1.152288345	1.152288345	1.152288345	-4	2.878416655	1	-1.793174121	1.684999671	-1.07774372	-0.561801031	-0.764543116	-0.529991371	-0.527486879	-0.306879315	-0.624233941
HalfbutB	1	1	1	1	1	1	1	-4	-4	-4	-4	-4	-4	-4	1	1	-4	0.881353379	0.930560481	1.602059991	2.225309283	2.419129308	0.06069784	2.828626167	1.045757491	-1.823908739	0.2262805	4.176091259	2.290034612	3.08990511	-4	-4	1.59439255	1.677964192	0.816903839	0.816903839	0.816903839	-4	2.318571246	1	-1.543633969	1.765051314	-0.31606437	0.214218871	-0.615287696	-0.547146218	-0.56439312	-0.192163387	-0.607651918
HalfbutC	1	1	1	1	1	1	1	-4	-4	-4	-4	-4	-4	-4	1	1	-4	1.248206894	1.403858973	1.602059991	2.225309283	2.419129308	-0.222573177	3.230611349	1.045757491	-1.823908739	-0.140573015	4.290034611	2.682145076	3.494154594	-4	-4	1.987666266	2.131234102	1.212187604	1.212187604	1.212187604	-4	2.693745323	1	-1.939302163	1.686520978	-0.524321706	-0.226487071	-0.610195136	-0.489717295	-0.516034461	-0.21100526	-0.567445775
But1	1	-4	-4	1	1	1	1	1	-4	-4	-4	-4	-4	-4	1	1	-4	0.690054183	0.6746142	2.204119983	2.225309283	2.935759104	-0.790484987	2.647542627	1	-1.778151243	0.170780187	-4	-4	2.374748345	-4	-4	1.462397997	1.641327173	0.684845363	0.684845363	0.684845363	-4	3.011758947	1	-1.670743719	1.963917453	-0.065579937	0.122705304	-0.803622752	-0.78141401	-0.75340014	-0.256395649	-0.917563311
PCEHigh2A	1	1	1	1	1	1	1	1	1	-4	-4	-4	-4	-4	1	1	-4	1.635237677	1.635237677	3.01703334	1.380211241	3.726319612	0.08635983	2.54200919	0.096910012	-4	0.527998262	4.889455133	2.761795975	3.373491552	-4	-4	2.149219114	1.955878076	1.374748346	1.374748346	1.374748346	-4	3.178282653	2.656741225	-1.207971535	1.190366929	-0.015046082	-0.015236317	-0.198313002	-0.578895819	-0.499827701	0.240606545	-0.527660168
PCEHigh2B	1	1	1	1	1	1	1	1	1	-4	-4	-4	-4	-4	1	1	-4	1.586013481	1.586013481	3.01703334	1.380211241	3.726319612	0.303196058	2.519047251	0.096910012	-4	0.577222459	4.82429333	2.875757278	2.890908637	-4	-4	2.123851641	1.454592279	1.348304863	1.348304863	1.348304863	-4	3.193678202	2.647063421	-1.205114015	1.200880805	0.014139259	0.365114499	-0.06285185	-0.637645577	-0.515920286	0.303545381	-0.372421446
PCEHigh2C	1	1	1	1	1	1	1	1	1	-4	-4	-4	-4	-4	1	1	-4	1.667471922	1.667471922	3.01703334	1.380211241	3.726319612	0.247973265	2.62988087	0.096910012	-4	0.495764016	4.875350258	2.859927108	3.592055818	-4	-4	2.222716471	2.078846934	1.450249108	1.450249108	1.450249108	-4	3.213994458	2.600404291	-1.143740016	1.331121497	0.102504304	0.181015677	-0.070065345	-0.628920461	-0.4689642	0.384487316	-0.290294467
TCEA	1	-4	-4	-4	-4	1	1	1	1	-4	-4	-4	-4	-4	2	1	-4	0.932202779	0.890230331	2.21303937	1.982271233	2.928293413	-1.269217725	2.514272141	1	-1.903089986	0.57871583	-4	-4	-4	-4	-4	1.534026105	1.477727324	-4	0.931966114	0.931966114	-4	3.34724052	1.251264661	-1.327248604	1.771652378	0.042036654	0.153553188	-0.177005392	-0.531648121	-0.419019452	-0.131819091	-0.465860596
TCEB	1	-4	-4	-4	-4	1	1	1	-4	-4	-4	-4	-4	-4	2	1	-4	0.235736942	0.19630305	1.540204299	1.982271233	2.27669153	-0.821023051	1.823294897	1	-1.903089986	0.710923893	-4	-4	-4	-4	-4	0.837588438	0.734152351	-4	0.235528446	0.235528446	-4	2.370009945	1	-1.488838555	1.325304073	-0.061629826	-0.189683772	-0.216298757	-0.420735987	-0.071957582	-0.153039384	-0.105182377
TCEC	1	-4	-4	-4	-4	1	1	1	-4	-4	-4	-4	-4	-4	2	1	-4	-0.438370061	-0.420447626	0.907411361	1.982271233	1.748188027	-1.110698299	1.141992133	1	-1.903089986	1.057031744	-4	-4	-4	-4	-4	0.164352856	0.865680698	-4	-0.438898616	-0.438898616	-4	1.173454135	1	-1.660891976	0.962127642	0.045042695	-0.138300417	0.295104154	-0.144493899	0.361692825	-0.117342523	0.363228598
TCED	1	-4	-4	-4	-4	1	1	1	1	-4	-4	-4	-4	-4	2	1	-4	0.769022725	0.229546582	2.21303937	1.982271233	2.928293413	-0.829738284	2.347934747	1	-1.903089986	0.506615912	-4	-4	-4	-4	-4	1.371067862	0.951908082	-4	0.769377326	0.769377326	-4	3.136601431	1.111011857	-1.450176674	1.662531059	0.024012388	-0.055948542	-0.102155657	-0.564966377	-0.280998418	-0.126690541	-0.269941992
TCEE	1	-4	-4	-4	-4	1	1	1	-4	-4	-4	-4	-4	-4	2	1	-4	0.263963634	0.248689409	1.540204299	1.982271233	2.27669153	-0.576754127	1.856199754	1	-1.903089986	0.681280672	-4	-4	-4	-4	-4	0.86628734	0.20191281	-4	0.264817824	0.264817824	-4	2.324059586	1	-1.511642769	1.407637927	-0.127813173	-0.167644781	-0.041702857	-0.489728244	-0.204689459	-0.108001087	-0.173563922
TCEF	1	-4	-4	-4	-4	1	1	1	-4	-4	-4	-4	-4	-4	2	1	-4	-0.457464806	-0.42476729	0.907411361	1.982271233	1.748188027	-0.667561541	1.132951733	1	-1.903089986	1.075771773	-4	-4	-4	-4	-4	0.146128035	0.215034983	-4	-0.457174574	-0.457174574	-4	1.514561322	1	-1.59332865	1.062610795	-0.209654645	-0.243621838	0.203012403	0.03925819	0.364726681	0.03441289	0.425741045
DCE2A	1	-4	-4	-4	-4	-4	1	1	-4	-4	-4	-4	-4	-4	3	1	-4	1.172902849	1.172902849	2.21303937	1.681241236	2.928293413	-1.260427658	2.150980972	1	-2.079181264	0.422823298	-4	-4	-4	-4	-4	1.565847818	1.565216566	-4	-4	1.172902849	-4	3.053489566	1	-0.682331974	1.364076951	-0.075672112	0.176745507	-0.248278634	-0.70745709	-0.522139409	-0.135454159	-0.522239095
DCE2B	1	-4	-4	-4	-4	-4	1	1	-4	-4	-4	-4	-4	-4	3	1	-4	0.647509648	0.683069976	1.540204299	1.982271233	2.27669153	-0.752026734	1.93291343	1	-1.903089986	0.472086623	-4	-4	-4	-4	-4	0.948412967	1.582406244	-4	-4	0.647509648	-4	2.48918071	1	-1.23512914	1.314704002	-0.05587416	0.085624713	-0.357231667	-0.4928627	-0.323476207	-0.203531867	-0.19989972
DCE2C	1	-4	-4	-4	-4	-4	1	1	-4	-4	-4	-4	-4	-4	3	1	-4	0.055148402	0.05371776	0.907411361	1.982271233	1.748188027	-0.841637509	1.317071133	1	-1.903089986	0.737276046	-4	-4	-4	-4	-4	0.356025858	1.080077228	-4	-4	0.055148402	-4	1.470580537	1	-1.456801329	0.860460154	0.002177471	0.035759821	-0.045635526	0.019795614	0.141927355	-0.289354238	0.176796467
DCE2D	1	-4	-4	-4	-4	-4	1	1	1	-4	-4	-4	-4	-4	3	1	-4	1.209335406	1.119605248	2.21303937	1.982271233	2.928293413	-1.298432016	2.505752999	1	-1.903089986	0.483572526	-4	-4	-4	-4	-4	1.510545011	1.096165879	-4	-4	1.209335406	-4	3.564347421	2.183440882	-0.681173588	1.100764481	0.062907535	0.122961467	-0.287447003	-0.622631676	-0.580749697	-0.083503781	-0.433826915
DCE2E	1	-4	-4	-4	-4	-4	1	1	-4	-4	-4	-4	-4	-4	3	1	-4	0.611175955	0.579457822	1.540204299	1.982271233	2.27669153	-0.716698773	1.915636397	1	-1.903089986	0.511671764	-4	-4	-4	-4	-4	0.912222058	0.377054426	-4	-4	0.611175955	-4	2.295973022	1	-1.273739628	1.295702743	0.051909174	-0.230278715	0.389507386	0.133057962	0.30806955	-0.181284432	0.322171108
DCE2F	1	-4	-4	-4	-4	-4	1	1	-4	-4	-4	-4	-4	-4	3	1	-4	0.06342482	0.06242219	0.907411361	1.982271233	1.748188027	-1.005243055	1.33988395	1	-1.903089986	0.729810125	-4	-4	-4	-4	-4	0.363611981	0.363496001	-4	-4	0.06342482	-4	1.056772645	1	-1.260603353	1.008778112	-0.30062664	-0.213194039	0.355209725	0.338153831	0.401476854	0.587648773	0.354921105
PCEA	1	1	1	1	1	1	1	1	1	-4	-4	-4	-4	-4	1	1	-4	0.618644967	0.642259332	1.692318043	1.982271233	2.443262986	-0.596879479	2.355180433	1	-1.903089986	0.401818065	2.947411231	1.966775644	2.15379586	-4	-4	1.39967372	1.323534298	0.621176282	0.621176282	0.621176282	-4	3.614943539	1.638325108	-0.497228072	1.76811367	-0.165096989	0.167112882	-0.291239843	-0.49981867	-0.010679382	-0.345997157	-0.231873561
PCEB	1	1	1	-4	1	1	1	1	1	-4	-4	-4	-4	-4	1	1	-4	-0.14222562	-0.0626886	1.019531685	1.982271233	1.831869773	-0.021363054	1.625100487	1	-1.903089986	0.676935322	2.961501237	2.019550612	-4	-4	-4	0.648360011	1.234250049	-0.130181791	-0.130181791	-0.130181791	-4	3.55846725	1.169168225	-0.381101113	1.617305622	-0.350847545	-0.678855071	-0.302790315	-0.1221224	0.320219342	-0.420950851	0.153573479
PCEC	1	1	-4	-4	1	1	1	1	1	-4	-4	-4	-4	-4	1	1	-4	-0.846559138	-0.672983154	0.387389826	1.982271233	1.444044796	0.206825875	0.961906997	1	-1.903089986	1.232250507	2.989292437	-4	-4	-4	-4	-0.007888513	0.763730188	-0.785156152	-0.785156152	-0.785156152	-4	3.694058188	0.966159436	-0.513401766	1.614051608	-0.09874424	-0.194629466	0.055987488	0.267791962	0.621441304	-0.16385513	0.45032923
PCED	1	1	-4	-4	1	1	1	1	1	-4	-4	-4	-4	-4	1	1	-4	0.576298434	0.436195501	1.692318043	1.982271233	2.443262986	0.021189299	2.319299713	1	-1.903089986	0.447134626	2.884004208	-4	-4	-4	-4	1.356025857	0.765118171	0.57863921	0.57863921	0.57863921	-4	3.834116168	1.914588972	-0.261758716	1.692149461	-0.486991107	-0.423429137	-0.306303465	-0.505897771	0.416636623	-0.367797008	0.021757234
PCEE	1	1	-4	-4	1	1	1	1	1	-4	-4	-4	-4	-4	1	1	-4	-0.094371513	-0.101244875	1.019531685	1.982271233	1.831869773	0.037426497	1.663548377	1	-1.903089986	0.628177486	2.795783802	-4	-4	-4	-4	0.691081491	0.169986843	-0.087246697	-0.087246697	-0.087246697	-4	3.580926974	1.130459021	-0.340255553	1.649304692	-0.326034008	-0.564337057	-0.204055516	-0.099034167	0.307952979	-0.424916752	0.188834441
PCEF	1	1	1	-4	1	1	1	1	1	-4	-4	-4	-4	-4	1	1	-4	-0.830622904	-0.763467468	0.387389826	1.982271233	1.444044796	0.212187604	0.943349494	1	-1.903089986	1.206023987	2.604189286	0.386919258	-4	-4	-4	-0.028260409	0.133358243	-0.806875402	-0.806875402	-0.806875402	-4	3.454742763	0.94406475	-0.281407843	1.597961529	-0.34687733	-0.734185358	-0.060164425	0.288114874	0.457676149	-0.309646872	0.430838655
H2B	1	1	1	1	1	1	1	-4	-4	-4	-4	-4	-4	-4	1	3	-4	0.225660035	0.225660035	1	1.556302501	1	0.227886703	1.542035822	1.079181247	-2.459392517	-0.128750021	2.17026962	3.084657106	2.906340675	-4	-4	0.98721923	0.883241786	0.222716471	0.222716471	0.222716471	-4	0	1	-1.218897662	-0.573792954	-0.183729487	-0.082407192	-0.033552013	-0.08799841	-0.064615131	0.085278979	0.145150376
H2D	1	1	1	1	1	1	1	-4	-4	-4	-4	-4	-4	-4	1	3	-4	0.166773458	0.166773458	1	1.556302501	1	-0.096367485	1.403347442	1.079181247	-2.459392517	-0.069863445	3.260998609	3.691399907	3.442224666	-4	-4	0.862727528	0.669163613	0.143014799	0.143014799	0.143014799	-4	0	1	-1.246476829	-0.467228355	-0.45776678	0.11403461	0.00831836	0.059078477	0.096905204	0.037472981	0.19510081
CPB	1	-4	-4	-4	-4	-4	-4	1	-4	1	1	-4	-4	1	4	1	-4	-0.278725789	-0.251537525	0.903089988	1.857332497	1.78390358	-1.400116929	0.596377143	1.455931957	-2.137173175	0.835530654	-4	-4	-4	4.041392685	4.123851641	-0.443697498	-0.25963731	-4	-4	-4	-0.376750712	0.491587791	1	-1.280890534	1.137537274	-0.67358137	-0.825028932	0.165781837	0.136302533	0.226533133	-0.067888359	0.234692772
CPC	1	-4	-4	-4	-4	-4	-4	1	-4	1	1	-4	-4	1	4	1	-4	-0.505113447	-0.474599718	0.602059991	1.857332497	1.610660162	-4	0.636928989	1.455931957	-2.137173175	0.997058478	-4	-4	-4	3.245512669	4.100370545	-0.376750712	-0.236572007	-4	-4	-4	-0.443697498	0.534420221	1	-1.321226799	1.043885242	-0.773623657	-0.835786023	0.305681332	0.257797894	0.426790328	-0.118807312	0.361584105
CPD	1	-4	-4	-4	-4	-4	-4	1	-4	1	1	-4	-4	1	4	1	-4	-0.273938271	-0.220993127	0.903089988	1.857332497	1.78390358	-1.472370099	0.636928989	1.455931957	-2.137173175	0.830743138	-4	-4	-4	4.041392685	4.100370545	-0.376750712	0.064457991	-4	-4	-4	-0.376750712	0.662281734	1	-1.261404605	1.040577443	-0.465811818	-0.586406691	0.25246574	0.146044616	0.350988101	-0.030603093	0.356362403
[truncated: 1,412 more columns]
